# Supplementary material for: Bacterial Diversity Assessment in Antarctic Terrestrial and Aquatic Microbial Mats: A Comparison between Bidirectional Pyrosequencing and Cultivation
Source: PLoS One. 2014 Jun 2;9(6):e97564. doi: 10.1371/journal.pone.0097564 (PMC4041716; doi:10.1371/journal.pone.0097564)
Supplement: Table S1 — Per sample chimera content for both sequencing directions. (XLSX) [file pone.0097564.s009.xlsx]

## Sheet: Chimeras
Table S1 . Comparison of the per sample chimera content (percentage) as detected using the Uchime algorithm for both pyrosequencing directions.
	Forward		Reverse
Sample	Ra	NRb	R	NR
BB115	1.4	3.2	1.3	4.9
BB50	2.6	1.8	0.8	3.0
LA3	1.7	6.7	4.9	19.3
SK5	5.8	16.6	23.0	43.3
SO6	0.5	1.0	1.8	5.8
PQ1	1.8	3.6	22.9	19.6
TM2	0.1	0.5	1.2	5.7
TM4	3.0	8.7	4.6	18.9
WO10	3.9	7.7	10.3	29.5
aRedundant dataset
bNon-redundant dataset (i.e. unique sequences)
