# Supplementary material for: Bacterial Diversity Assessment in Antarctic Terrestrial and Aquatic Microbial Mats: A Comparison between Bidirectional Pyrosequencing and Cultivation
Source: PLoS One. 2014 Jun 2;9(6):e97564. doi: 10.1371/journal.pone.0097564 (PMC4041716; doi:10.1371/journal.pone.0097564)
Supplement: Table S2 — Overview of the genera recovered. The number of OTUs within each genus is shown per sample for both pyrosequencing and cultivation. (XLSX) [file pone.0097564.s010.xlsx]

## Sheet: genera_forward
					Total OTUs in genus	OTUs per sample
Phylum	Class	Order	Family	Genus		BB115.F	BB50.F	LA3_Lit.F	PQP_Lit.F	SC6_Lit.F	SK5_Lit.F	TM2_Lit.F	TM4_Lit.F	WO10_Lit.F	BB115_cult	BB50_cult	LA3_cult	PQP_cult	SK_cult	SO_cult	TM2_cult	TM4_cult	WO10_cult
Acidobacteria	Acidobacteria_Gp16	Acidobacteria_Gp16_order_incertae_sedis	Acidobacteria_Gp16_family_incertae_sedis	Gp16	25	0	7	1	4	7	7	3	3	5	0	0	0	0	0	0	0	0	0
Acidobacteria	Acidobacteria_Gp17	Acidobacteria_Gp17_order_incertae_sedis	Acidobacteria_Gp17_family_incertae_sedis	Gp17	2	0	0	0	0	1	0	0	0	1	0	0	0	0	0	0	0	0	0
Acidobacteria	Acidobacteria_Gp23	Acidobacteria_Gp23_order_incertae_sedis	Acidobacteria_Gp23_family_incertae_sedis	Gp23	1	0	0	0	0	1	0	0	0	0	0	0	0	0	0	0	0	0	0
Acidobacteria	Acidobacteria_Gp3	Acidobacteria_Gp3_order_incertae_sedis	Acidobacteria_Gp3_family_incertae_sedis	Gp3	7	0	1	0	0	0	0	0	1	6	0	0	0	0	0	0	0	0	0
Acidobacteria	Acidobacteria_Gp3	unclassified	unclassified	unclassified	1	0	0	0	0	1	0	0	0	0	0	0	0	0	0	0	0	0	0
Acidobacteria	Acidobacteria_Gp4	Acidobacteria_Gp4_order_incertae_sedis	Acidobacteria_Gp4_family_incertae_sedis	Gp4	30	10	18	0	0	0	0	4	1	3	0	0	0	0	0	0	0	0	0
Acidobacteria	Acidobacteria_Gp6	Acidobacteria_Gp6_order_incertae_sedis	Acidobacteria_Gp6_family_incertae_sedis	Gp6	19	0	1	0	0	5	0	8	0	5	0	0	0	0	0	0	0	0	0
Acidobacteria	Acidobacteria_Gp7	Acidobacteria_Gp7_order_incertae_sedis	Acidobacteria_Gp7_family_incertae_sedis	Gp7	1	0	0	0	0	0	0	1	0	0	0	0	0	0	0	0	0	0	0
Acidobacteria	Holophagae	Holophagales	Holophagaceae	Geothrix	4	0	0	0	0	0	0	0	0	4	0	0	0	0	0	0	0	0	0
Actinobacteria	Actinobacteria	Acidimicrobiales	Acidimicrobiaceae	Ilumatobacter	11	0	0	1	1	2	5	2	2	1	0	0	0	0	0	0	0	0	0
Actinobacteria	Actinobacteria	Acidimicrobiales	Iamiaceae	Iamia	12	2	3	1	0	2	1	0	2	1	0	0	0	0	0	0	0	0	0
Actinobacteria	Actinobacteria	Acidimicrobiales	unclassified	unclassified	8	0	1	0	1	2	0	1	2	5	0	0	0	0	0	0	0	0	0
Actinobacteria	Actinobacteria	Actinomycetales	Actinomycetaceae	Actinomyces	2	0	0	0	0	0	0	2	0	0	0	0	0	0	0	0	0	0	0
Actinobacteria	Actinobacteria	Actinomycetales	Brevibacteriaceae	Brevibacterium	1	0	0	0	0	0	0	0	0	1	0	0	0	0	0	0	0	0	0
Actinobacteria	Actinobacteria	Actinomycetales	Corynebacteriaceae	Corynebacterium	9	0	0	1	1	0	0	8	0	1	0	0	0	0	0	0	0	0	0
Actinobacteria	Actinobacteria	Actinomycetales	Cryptosporangiaceae	Cryptosporangium	1	0	1	0	0	0	0	1	0	0	0	0	0	0	0	0	0	0	0
Actinobacteria	Actinobacteria	Actinomycetales	Demequinaceae	Demequina	3	0	0	0	0	0	2	0	0	1	0	0	0	0	0	0	0	0	0
Actinobacteria	Actinobacteria	Actinomycetales	Dermabacteraceae	Brachybacterium	1	0	0	0	0	0	0	1	0	0	0	0	0	0	0	0	0	0	0
Actinobacteria	Actinobacteria	Actinomycetales	Dermacoccaceae	Dermacoccus	2	0	0	0	1	0	0	2	0	0	0	0	0	0	0	0	0	0	0
Actinobacteria	Actinobacteria	Actinomycetales	Geodermatophilaceae	Modestobacter	2	0	0	0	0	0	0	0	0	0	0	2	0	0	0	0	0	0	0
Actinobacteria	Actinobacteria	Actinomycetales	Intrasporangiaceae	Janibacter	2	0	0	0	1	0	0	0	0	0	0	0	1	0	0	0	0	0	0
Actinobacteria	Actinobacteria	Actinomycetales	Intrasporangiaceae	Knoellia	3	0	1	0	0	0	0	0	0	0	1	0	0	0	0	0	0	1	0
Actinobacteria	Actinobacteria	Actinomycetales	Intrasporangiaceae	Tetrasphaera	1	0	0	0	1	0	0	0	0	0	0	0	0	0	0	0	0	0	0
Actinobacteria	Actinobacteria	Actinomycetales	Intrasporangiaceae	unclassified	7	1	2	0	1	0	0	0	1	0	2	0	0	0	1	0	0	0	0
Actinobacteria	Actinobacteria	Actinomycetales	Microbacteriaceae	Agreia	1	1	0	0	0	0	0	0	0	0	0	0	0	0	0	0	0	0	0
Actinobacteria	Actinobacteria	Actinomycetales	Microbacteriaceae	Cryobacterium	7	2	0	0	2	3	1	0	0	1	0	0	0	2	3	0	0	0	1
Actinobacteria	Actinobacteria	Actinomycetales	Microbacteriaceae	Leifsonia	1	0	0	0	1	1	0	0	1	1	0	0	0	0	0	0	0	0	0
Actinobacteria	Actinobacteria	Actinomycetales	Microbacteriaceae	Marisediminicola	2	0	0	1	0	1	0	1	0	0	0	0	0	0	0	1	2	0	1
Actinobacteria	Actinobacteria	Actinomycetales	Microbacteriaceae	Microbacterium	2	0	0	0	0	0	0	0	0	0	1	1	0	0	0	0	0	1	0
Actinobacteria	Actinobacteria	Actinomycetales	Microbacteriaceae	Rathayibacter	1	0	0	0	0	0	0	1	0	0	0	0	0	0	0	0	0	0	0
Actinobacteria	Actinobacteria	Actinomycetales	Microbacteriaceae	Rhodoglobus	1	0	0	0	0	0	0	0	0	0	0	0	0	1	0	0	1	0	1
Actinobacteria	Actinobacteria	Actinomycetales	Microbacteriaceae	Salinibacterium	2	0	0	0	1	0	0	1	0	0	0	0	1	1	1	1	0	0	1
Actinobacteria	Actinobacteria	Actinomycetales	Microbacteriaceae	Subtercola	1	0	0	0	0	0	0	0	0	0	0	1	0	0	0	0	0	0	0
Actinobacteria	Actinobacteria	Actinomycetales	Microbacteriaceae	unclassified	20	1	0	2	5	3	2	0	4	3	1	1	1	2	1	4	1	2	1
Actinobacteria	Actinobacteria	Actinomycetales	Micrococcaceae	Arthrobacter	18	1	5	0	1	1	0	4	0	1	5	7	0	5	2	4	3	6	3
Actinobacteria	Actinobacteria	Actinomycetales	Micrococcaceae	Kocuria	4	0	0	0	0	0	0	0	0	0	0	2	1	0	1	0	0	2	0
Actinobacteria	Actinobacteria	Actinomycetales	Micrococcaceae	Micrococcus	2	0	0	0	0	0	0	1	0	0	0	0	2	0	0	0	0	1	0
Actinobacteria	Actinobacteria	Actinomycetales	Micrococcaceae	Rothia	3	0	0	1	0	0	0	0	0	0	0	2	0	2	1	0	0	0	0
Actinobacteria	Actinobacteria	Actinomycetales	Micrococcaceae	unclassified	1	0	0	0	0	0	0	1	0	0	0	0	0	0	0	0	0	1	0
Actinobacteria	Actinobacteria	Actinomycetales	Micromonosporaceae	Micromonospora	3	0	0	0	3	0	0	0	0	0	0	0	0	0	0	0	0	0	0
Actinobacteria	Actinobacteria	Actinomycetales	Micromonosporaceae	unclassified	2	0	1	0	1	0	0	0	0	0	0	0	0	0	0	0	0	0	0
Actinobacteria	Actinobacteria	Actinomycetales	Mycobacteriaceae	Mycobacterium	2	0	0	0	1	1	0	0	1	0	0	0	0	0	0	0	0	0	0
Actinobacteria	Actinobacteria	Actinomycetales	Nakamurellaceae	Humicoccus	3	1	0	0	1	0	0	0	0	0	1	0	0	0	0	0	0	0	0
Actinobacteria	Actinobacteria	Actinomycetales	Nakamurellaceae	unclassified	3	2	0	0	0	0	0	0	0	0	0	1	0	0	0	0	0	0	0
Actinobacteria	Actinobacteria	Actinomycetales	Nocardiaceae	Gordonia	1	0	0	0	1	0	0	0	0	0	0	0	0	0	0	0	0	0	0
Actinobacteria	Actinobacteria	Actinomycetales	Nocardiaceae	Rhodococcus	3	0	0	0	1	0	0	1	0	0	0	0	0	2	1	1	0	2	0
Actinobacteria	Actinobacteria	Actinomycetales	Nocardiaceae	unclassified	4	1	0	0	0	0	0	0	0	0	3	1	0	1	0	2	0	0	0
Actinobacteria	Actinobacteria	Actinomycetales	Nocardioidaceae	Aeromicrobium	4	3	1	0	0	0	0	0	0	0	0	1	0	0	0	0	0	0	1
Actinobacteria	Actinobacteria	Actinomycetales	Nocardioidaceae	Marmoricola	2	2	1	0	0	0	0	0	0	0	0	0	0	0	0	0	0	0	0
Actinobacteria	Actinobacteria	Actinomycetales	Nocardioidaceae	Nocardioides	22	2	11	0	0	0	0	3	1	0	1	2	1	0	1	2	0	0	1
Actinobacteria	Actinobacteria	Actinomycetales	Nocardioidaceae	unclassified	5	1	1	0	0	0	1	1	0	0	0	0	0	0	0	0	0	0	1
Actinobacteria	Actinobacteria	Actinomycetales	Propionibacteriaceae	Friedmanniella	3	2	1	0	0	0	0	0	0	0	0	0	0	0	0	0	0	0	0
Actinobacteria	Actinobacteria	Actinomycetales	Propionibacteriaceae	Microlunatus	1	0	0	0	0	0	0	1	0	0	0	0	0	0	0	0	0	0	0
Actinobacteria	Actinobacteria	Actinomycetales	Propionibacteriaceae	Propionibacterium	3	0	0	1	1	0	0	3	1	1	0	0	0	0	0	0	0	0	0
Actinobacteria	Actinobacteria	Actinomycetales	Propionibacteriaceae	unclassified	7	4	1	0	0	0	0	1	0	0	1	2	0	0	0	0	0	0	0
Actinobacteria	Actinobacteria	Actinomycetales	Pseudonocardiaceae	Pseudonocardia	2	1	0	0	1	0	0	0	0	0	0	0	0	0	0	0	0	0	0
Actinobacteria	Actinobacteria	Actinomycetales	Pseudonocardiaceae	unclassified	2	1	0	0	0	0	1	0	0	0	0	0	0	0	0	0	0	0	0
Actinobacteria	Actinobacteria	Actinomycetales	unclassified	unclassified	77	17	7	1	9	13	8	14	6	10	0	1	0	0	0	1	0	0	0
Actinobacteria	Actinobacteria	Euzebyales	Euzebyaceae	Euzebya	1	0	0	0	0	0	1	0	0	0	0	0	0	0	0	0	0	0	0
Actinobacteria	Actinobacteria	Nitriliruptorales	Nitriliruptoraceae	Nitriliruptor	1	0	0	0	0	0	1	0	0	0	0	0	0	0	0	0	0	0	0
Actinobacteria	Actinobacteria	Solirubrobacterales	Patulibacteraceae	Patulibacter	1	0	0	0	0	0	0	0	0	0	0	1	0	0	0	0	0	0	0
Actinobacteria	Actinobacteria	Solirubrobacterales	Solirubrobacteraceae	Solirubrobacter	4	2	1	0	0	1	0	0	0	0	0	0	0	0	0	0	0	0	0
Actinobacteria	Actinobacteria	Solirubrobacterales	unclassified	unclassified	8	1	4	0	0	0	0	4	0	0	0	0	0	0	0	0	0	0	0
Actinobacteria	Actinobacteria	unclassified	unclassified	unclassified	56	9	5	1	3	10	16	4	12	10	0	0	0	0	0	0	0	0	0
Armatimonadetes	Armatimonadetes_gp2_class_incertae_sedis	Armatimonadetes_gp2_order_incetae_sedis	Armatimonadetes_gp2_family_incetae_sedis	Armatimonadetes_gp2	17	0	0	0	0	1	0	0	1	16	0	0	0	0	0	0	0	0	0
Armatimonadetes	Armatimonadetes_gp4_class_incertae_sedis	Armatimonadetes_gp4_order_incetae_sedis	Armatimonadetes_gp4_family_incetae_sedis	Armatimonadetes_gp4	1	0	0	0	0	0	0	1	0	0	0	0	0	0	0	0	0	0	0
Armatimonadetes	Armatimonadetes_gp5_class_incertae_sedis	Armatimonadetes_gp5_order_incetae_sedis	Armatimonadetes_gp5_family_incetae_sedis	Armatimonadetes_gp5	1	0	0	0	0	1	0	0	0	0	0	0	0	0	0	0	0	0	0
Armatimonadetes	Armatimonadia	Armatimonadales	Armatimonadaceae	Armatimonas_Armatimonadetes_gp1	10	7	2	0	0	0	0	0	1	0	0	0	0	0	0	0	0	0	0
Armatimonadetes	unclassified	unclassified	unclassified	unclassified	1	0	1	0	0	0	0	0	0	0	0	0	0	0	0	0	0	0	0
Bacteroidetes	Bacteroidetes_incertae_sedis_class_incertae_sedis	Bacteroidetes_incertae_sedis_order_incertae_sedis	Bacteroidetes_incertae_sedis_family_incertae_sedis	Ohtaekwangia	2	1	1	0	0	0	0	0	0	0	0	0	0	0	0	0	0	0	0
Bacteroidetes	Bacteroidia	Bacteroidales	Porphyromonadaceae	Paludibacter	1	0	0	0	0	0	0	0	0	1	0	0	0	0	0	0	0	0	0
Bacteroidetes	Flavobacteria	Flavobacteriales	Cryomorphaceae	Cryomorpha	1	0	0	1	0	0	0	0	0	0	0	0	0	0	0	0	0	0	0
Bacteroidetes	Flavobacteria	Flavobacteriales	Flavobacteriaceae	Aequorivita	2	0	0	0	0	0	0	0	0	0	0	0	0	0	0	0	1	0	1
Bacteroidetes	Flavobacteria	Flavobacteriales	Flavobacteriaceae	Arenibacter	2	0	0	0	0	0	2	0	0	0	0	0	0	0	0	0	0	0	0
Bacteroidetes	Flavobacteria	Flavobacteriales	Flavobacteriaceae	Cellulophaga	2	0	0	0	0	1	1	0	0	0	0	0	0	0	0	0	0	0	0
Bacteroidetes	Flavobacteria	Flavobacteriales	Flavobacteriaceae	Chryseobacterium	10	5	0	0	0	0	0	2	0	0	1	3	0	1	0	0	0	0	0
Bacteroidetes	Flavobacteria	Flavobacteriales	Flavobacteriaceae	Cloacibacterium	1	0	0	0	0	0	0	1	0	0	0	0	0	0	0	0	0	0	0
Bacteroidetes	Flavobacteria	Flavobacteriales	Flavobacteriaceae	Empedobacter	1	0	0	0	0	0	0	1	0	0	0	0	0	0	0	0	0	0	0
Bacteroidetes	Flavobacteria	Flavobacteriales	Flavobacteriaceae	Flavobacterium	39	7	1	0	0	2	1	1	2	3	0	3	0	22	2	3	2	0	1
Bacteroidetes	Flavobacteria	Flavobacteriales	Flavobacteriaceae	Gelidibacter	1	0	0	0	0	0	0	0	0	0	0	0	0	0	0	0	1	0	1
Bacteroidetes	Flavobacteria	Flavobacteriales	Flavobacteriaceae	Gillisia	5	0	1	2	0	0	2	1	0	0	0	0	1	0	1	0	1	0	1
Bacteroidetes	Flavobacteria	Flavobacteriales	Flavobacteriaceae	Maribacter	4	0	0	2	0	0	2	0	0	0	0	0	1	0	0	0	0	0	0
Bacteroidetes	Flavobacteria	Flavobacteriales	Flavobacteriaceae	Persicivirga	2	0	0	2	0	0	0	0	0	0	0	0	0	0	0	0	0	0	0
Bacteroidetes	Flavobacteria	Flavobacteriales	Flavobacteriaceae	Psychroflexus	2	0	0	1	0	0	0	0	0	0	0	0	1	0	1	0	0	0	1
Bacteroidetes	Flavobacteria	Flavobacteriales	Flavobacteriaceae	Salegentibacter	1	0	0	0	0	0	0	0	0	0	0	0	1	0	0	0	0	0	0
Bacteroidetes	Flavobacteria	Flavobacteriales	Flavobacteriaceae	Subsaxibacter	4	0	0	3	0	1	0	0	0	0	0	0	0	0	0	0	0	0	0
Bacteroidetes	Flavobacteria	Flavobacteriales	Flavobacteriaceae	Subsaximicrobium	1	0	0	1	0	0	0	0	0	0	0	0	0	0	0	0	0	0	0
Bacteroidetes	Flavobacteria	Flavobacteriales	Flavobacteriaceae	unclassified	20	0	0	11	0	1	3	3	1	1	0	0	2	0	0	0	0	0	0
Bacteroidetes	Flavobacteria	Flavobacteriales	Flavobacteriaceae	Winogradskyella	6	0	0	1	0	0	4	0	0	0	0	0	0	0	0	0	0	0	1
Bacteroidetes	Flavobacteria	Flavobacteriales	unclassified	unclassified	6	0	0	4	0	2	0	0	0	0	0	0	0	0	0	0	0	0	0
Bacteroidetes	Sphingobacteria	Sphingobacteriales	Chitinophagaceae	Balneola	1	0	0	1	0	0	0	0	0	0	0	0	0	0	0	0	0	0	0
Bacteroidetes	Sphingobacteria	Sphingobacteriales	Chitinophagaceae	Ferruginibacter	12	5	5	0	0	0	0	1	1	1	0	0	0	0	0	0	0	0	0
Bacteroidetes	Sphingobacteria	Sphingobacteriales	Chitinophagaceae	Flavisolibacter	1	0	1	0	0	0	0	0	0	0	0	0	0	0	0	0	0	0	0
Bacteroidetes	Sphingobacteria	Sphingobacteriales	Chitinophagaceae	Flavitalea	1	1	0	0	0	0	0	0	0	0	0	0	0	0	0	0	0	0	0
Bacteroidetes	Sphingobacteria	Sphingobacteriales	Chitinophagaceae	Segetibacter	2	1	0	0	0	0	0	1	0	0	0	0	0	0	0	0	0	0	0
Bacteroidetes	Sphingobacteria	Sphingobacteriales	Chitinophagaceae	unclassified	37	18	13	0	0	1	0	3	1	3	0	0	0	0	0	0	0	0	0
Bacteroidetes	Sphingobacteria	Sphingobacteriales	Cyclobacteriaceae	Algoriphagus	4	0	0	1	0	0	3	0	1	0	0	0	0	0	0	0	2	0	1
Bacteroidetes	Sphingobacteria	Sphingobacteriales	Cyclobacteriaceae	Aquiflexum	1	0	0	0	0	1	0	0	0	0	0	0	0	0	0	0	0	0	0
Bacteroidetes	Sphingobacteria	Sphingobacteriales	Cyclobacteriaceae	Cyclobacterium	1	0	0	0	0	0	1	0	0	0	0	0	0	0	0	0	0	0	0
Bacteroidetes	Sphingobacteria	Sphingobacteriales	Cyclobacteriaceae	unclassified	1	0	0	1	0	0	0	0	0	0	0	0	0	0	0	0	0	0	0
Bacteroidetes	Sphingobacteria	Sphingobacteriales	Cytophagaceae	Arcicella	3	0	0	0	0	0	0	1	1	0	0	0	0	1	0	0	0	0	0
Bacteroidetes	Sphingobacteria	Sphingobacteriales	Cytophagaceae	Dyadobacter	1	0	0	0	1	0	0	0	0	0	0	0	0	0	0	0	0	0	0
Bacteroidetes	Sphingobacteria	Sphingobacteriales	Cytophagaceae	Hymenobacter	63	10	20	0	0	0	0	5	0	0	14	9	1	7	6	7	1	3	0
Bacteroidetes	Sphingobacteria	Sphingobacteriales	Cytophagaceae	Persicitalea	2	1	0	1	0	0	0	0	0	0	0	0	0	0	0	0	0	0	0
Bacteroidetes	Sphingobacteria	Sphingobacteriales	Cytophagaceae	Spirosoma	15	6	7	0	0	0	0	0	0	0	0	0	0	1	0	1	0	0	0
Bacteroidetes	Sphingobacteria	Sphingobacteriales	Cytophagaceae	unclassified	11	3	3	0	1	0	0	0	1	0	0	1	0	1	0	0	2	1	0
Bacteroidetes	Sphingobacteria	Sphingobacteriales	Flammeovirgaceae	Marinoscillum	1	0	0	1	0	0	0	0	0	0	0	0	0	0	0	0	0	0	0
Bacteroidetes	Sphingobacteria	Sphingobacteriales	Flammeovirgaceae	Marivirga	1	0	0	1	0	0	0	0	0	0	0	0	0	0	0	0	0	0	0
Bacteroidetes	Sphingobacteria	Sphingobacteriales	Flammeovirgaceae	unclassified	1	0	0	1	0	0	0	0	0	0	0	0	0	0	0	0	0	0	0
Bacteroidetes	Sphingobacteria	Sphingobacteriales	Saprospiraceae	Haliscomenobacter	1	0	0	0	0	0	0	0	1	1	0	0	0	0	0	0	0	0	0
Bacteroidetes	Sphingobacteria	Sphingobacteriales	Saprospiraceae	Lewinella	4	0	0	0	0	1	3	0	0	0	0	0	0	0	0	0	0	0	0
Bacteroidetes	Sphingobacteria	Sphingobacteriales	Saprospiraceae	unclassified	4	0	0	1	0	2	1	0	0	0	0	0	0	0	0	0	0	0	0
Bacteroidetes	Sphingobacteria	Sphingobacteriales	Sphingobacteriaceae	Mucilaginibacter	2	1	0	0	0	0	0	1	0	0	0	0	0	0	0	0	0	0	0
Bacteroidetes	Sphingobacteria	Sphingobacteriales	Sphingobacteriaceae	Pedobacter	11	3	1	0	0	0	0	1	0	0	0	1	0	3	0	0	0	2	0
Bacteroidetes	Sphingobacteria	Sphingobacteriales	Sphingobacteriaceae	unclassified	5	1	1	0	0	0	0	0	0	0	0	0	0	2	0	1	0	0	0
Bacteroidetes	Sphingobacteria	Sphingobacteriales	unclassified	unclassified	14	5	4	2	1	1	0	0	0	0	0	0	0	0	0	0	1	0	0
Bacteroidetes	unclassified	unclassified	unclassified	unclassified	68	4	8	1	0	8	15	1	2	30	0	0	1	0	0	0	0	0	0
Chlorobi	unclassified	unclassified	unclassified	unclassified	2	0	0	0	0	2	0	0	0	0	0	0	0	0	0	0	0	0	0
Chloroflexi	Anaerolineae	Anaerolineales	Anaerolineaceae	Leptolinea	3	0	0	0	0	1	0	0	0	2	0	0	0	0	0	0	0	0	0
Chloroflexi	Anaerolineae	Anaerolineales	Anaerolineaceae	unclassified	30	0	0	0	0	6	13	0	4	12	0	0	0	0	0	0	0	0	0
Chloroflexi	Chloroflexi	Chloroflexales	Chloroflexaceae	Chloroflexus	2	0	0	0	2	0	0	0	0	0	0	0	0	0	0	0	0	0	0
Chloroflexi	Chloroflexi	Chloroflexales	Chloroflexaceae	unclassified	9	0	1	0	4	1	0	0	0	4	0	0	0	0	0	0	0	0	0
Chloroflexi	Chloroflexi	unclassified	unclassified	unclassified	2	0	0	0	1	1	0	1	0	0	0	0	0	0	0	0	0	0	0
Chloroflexi	Dehalococcoidetes	Dehalococcoidetes_order_incertae_sedis	Dehalococcoidetes_family_incertae_sedis	Dehalogenimonas	1	0	0	0	0	0	0	0	0	1	0	0	0	0	0	0	0	0	0
Cyanobacteria_Chloroplast	Cyanobacteria	Cyanobacteria_order_incertae_sedis	Family_I	GpI	15	0	9	1	6	0	0	1	3	1	0	0	0	0	0	0	0	0	0
Cyanobacteria_Chloroplast	Cyanobacteria	Cyanobacteria_order_incertae_sedis	Family_II	GpIIa	2	0	0	0	1	1	0	0	1	1	0	0	0	0	0	0	0	0	0
Cyanobacteria_Chloroplast	Cyanobacteria	Cyanobacteria_order_incertae_sedis	Family_IV	GpIV	3	0	0	1	0	2	2	1	0	0	0	0	0	0	0	0	0	0	0
Cyanobacteria_Chloroplast	Cyanobacteria	Cyanobacteria_order_incertae_sedis	Family_VI	GpVI	1	0	0	0	1	1	0	0	1	1	0	0	0	0	0	0	0	0	0
Cyanobacteria_Chloroplast	Cyanobacteria	Cyanobacteria_order_incertae_sedis	unclassified	unclassified	27	0	7	0	13	5	1	3	7	7	0	0	0	0	0	0	0	0	0
Cyanobacteria_Chloroplast	unclassified	unclassified	unclassified	unclassified	7	1	0	0	2	1	0	3	1	1	0	0	0	0	0	0	0	0	0
Deinococcus-Thermus	Deinococci	Deinococcales	Deinococcaceae	Deinococcus	27	8	4	0	0	0	0	0	0	0	4	14	0	5	0	2	0	0	0
Deinococcus-Thermus	Deinococci	Deinococcales	Trueperaceae	Truepera	1	0	1	0	0	0	0	0	0	0	0	0	0	0	0	0	0	0	0
Firmicutes	Bacilli	Bacillales	Bacillaceae_1	Bacillus	8	0	0	0	0	0	0	1	0	0	0	5	1	0	1	0	1	1	0
Firmicutes	Bacilli	Bacillales	Bacillaceae_1	Geobacillus	1	0	0	0	0	0	0	1	0	0	0	0	0	0	0	0	0	0	0
Firmicutes	Bacilli	Bacillales	Bacillaceae_2	unclassified	1	0	0	0	0	0	0	0	0	0	0	0	0	0	0	0	1	0	0
Firmicutes	Bacilli	Bacillales	Paenibacillaceae_1	Brevibacillus	1	0	0	0	0	0	0	0	0	0	1	0	0	0	0	0	0	0	0
Firmicutes	Bacilli	Bacillales	Paenibacillaceae_1	Paenibacillus	4	0	0	0	0	0	0	0	0	0	0	1	1	0	1	0	3	0	0
Firmicutes	Bacilli	Bacillales	Pasteuriaceae	Pasteuria	4	0	0	0	0	4	0	0	1	1	0	0	0	0	0	0	0	0	0
Firmicutes	Bacilli	Bacillales	Planococcaceae	Jeotgalibacillus	2	0	0	0	0	0	0	0	0	0	0	0	0	0	0	1	1	0	0
Firmicutes	Bacilli	Bacillales	Planococcaceae	Paenisporosarcina	2	0	0	0	0	0	0	0	0	0	0	0	1	0	0	0	2	0	0
Firmicutes	Bacilli	Bacillales	Planococcaceae	Planococcus	3	0	0	0	0	1	0	0	0	0	0	0	0	0	0	0	3	0	1
Firmicutes	Bacilli	Bacillales	Planococcaceae	Sporosarcina	1	0	0	0	0	0	1	0	0	0	0	0	0	0	0	0	0	0	0
Firmicutes	Bacilli	Bacillales	Sporolactobacillaceae	Sporolactobacillaceae_incertae_sedis	1	0	0	0	0	0	0	0	0	0	0	0	0	0	0	0	1	0	0
Firmicutes	Bacilli	Bacillales	Staphylococcaceae	Macrococcus	1	0	0	0	0	0	0	1	0	0	0	0	0	0	0	0	0	0	0
Firmicutes	Bacilli	Bacillales	Staphylococcaceae	Staphylococcus	5	0	0	0	1	0	0	5	0	0	0	1	0	0	2	0	3	0	0
Firmicutes	Bacilli	Bacillales	unclassified	unclassified	5	0	0	1	0	0	1	1	0	0	0	0	0	0	0	0	2	0	0
Firmicutes	Bacilli	Lactobacillales	Aerococcaceae	Aerococcus	1	0	0	0	0	0	0	0	0	0	0	0	0	0	0	0	1	0	0
Firmicutes	Bacilli	Lactobacillales	Carnobacteriaceae	Alkalibacterium	1	0	0	0	0	0	0	0	0	0	0	0	0	0	0	0	0	0	1
Firmicutes	Bacilli	Lactobacillales	Carnobacteriaceae	Carnobacterium	3	0	0	0	0	0	0	0	0	0	0	0	0	0	0	0	2	1	1
Firmicutes	Bacilli	Lactobacillales	Streptococcaceae	Streptococcus	1	0	0	0	0	0	0	1	0	0	0	0	0	0	0	0	0	0	0
Firmicutes	Clostridia	Clostridiales	Clostridiaceae_1	Clostridium_sensu_stricto	19	0	0	0	9	2	3	2	3	2	0	0	0	0	0	0	0	0	0
Firmicutes	Clostridia	Clostridiales	Clostridiaceae_1	Proteiniclasticum	1	0	0	0	0	0	0	0	0	1	0	0	0	0	0	0	0	0	0
Firmicutes	Clostridia	Clostridiales	Clostridiaceae_1	unclassified	15	0	0	0	2	0	1	0	8	7	0	0	0	0	0	0	0	0	0
Firmicutes	Clostridia	Clostridiales	Clostridiaceae_2	unclassified	1	0	0	0	0	0	1	0	0	0	0	0	0	0	0	0	0	0	0
Firmicutes	Clostridia	Clostridiales	Clostridiales_Incertae_Sedis_XI	Anaerococcus	1	0	0	0	0	0	0	1	0	0	0	0	0	0	0	0	0	0	0
Firmicutes	Clostridia	Clostridiales	Clostridiales_Incertae_Sedis_XI	Finegoldia	1	0	0	0	0	0	0	1	0	0	0	0	0	0	0	0	0	0	0
Firmicutes	Clostridia	Clostridiales	Clostridiales_Incertae_Sedis_XI	unclassified	1	0	0	0	0	0	1	0	0	0	0	0	0	0	0	0	0	0	0
Firmicutes	Clostridia	Clostridiales	Clostridiales_Incertae_Sedis_XIII	Anaerovorax	3	0	0	0	0	0	0	0	1	2	0	0	0	0	0	0	0	0	0
Firmicutes	Clostridia	Clostridiales	Eubacteriaceae	Acetobacterium	1	0	0	0	0	0	0	0	0	1	0	0	0	0	0	0	0	0	0
Firmicutes	Clostridia	Clostridiales	Incertae_Sedis_XI	Murdochiella	2	0	0	0	0	0	0	2	0	0	0	0	0	0	0	0	0	0	0
Firmicutes	Clostridia	Clostridiales	Lachnospiraceae	unclassified	7	0	0	0	0	3	0	0	3	4	0	0	0	0	0	0	0	0	0
Firmicutes	Clostridia	Clostridiales	Peptococcaceae_1	Desulfosporosinus	3	0	0	0	0	0	0	0	0	3	0	0	0	0	0	0	0	0	0
Firmicutes	Clostridia	Clostridiales	Ruminococcaceae	Acetivibrio	1	0	0	0	0	0	0	0	0	1	0	0	0	0	0	0	0	0	0
Firmicutes	Clostridia	Clostridiales	Ruminococcaceae	Ruminococcus	1	0	0	0	0	0	0	1	0	0	0	0	0	0	0	0	0	0	0
Firmicutes	Clostridia	Clostridiales	Ruminococcaceae	unclassified	2	0	0	0	0	0	0	0	0	2	0	0	0	0	0	0	0	0	0
Firmicutes	Clostridia	Clostridiales	unclassified	unclassified	24	0	0	0	0	0	4	0	9	13	0	0	0	0	0	0	0	0	0
Firmicutes	Erysipelotrichia	Erysipelotrichales	Erysipelotrichaceae	Allobaculum	1	0	0	0	0	0	0	0	0	1	0	0	0	0	0	0	0	0	0
Firmicutes	Negativicutes	Selenomonadales	Veillonellaceae	unclassified	2	0	0	0	0	0	0	0	1	1	0	0	0	0	0	0	0	0	0
Firmicutes	unclassified	unclassified	unclassified	unclassified	12	0	1	0	0	0	1	0	3	8	0	0	0	0	0	0	0	0	0
Fusobacteria	Fusobacteria	Fusobacteriales	Fusobacteriaceae	Fusobacterium	1	0	0	0	0	0	0	1	0	0	0	0	0	0	0	0	0	0	0
Gemmatimonadetes	Gemmatimonadetes	Gemmatimonadales	Gemmatimonadaceae	Gemmatimonas	34	8	1	0	2	5	0	6	11	10	0	0	0	0	0	0	0	0	0
Nitrospira	Nitrospira	Nitrospirales	Nitrospiraceae	Nitrospira	2	0	0	0	0	0	0	2	0	0	0	0	0	0	0	0	0	0	0
OD1	OD1_class_incertae_sedis	OD1_order_incertae_sedis	OD1_family_incertae_sedis	OD1_genus_incertae_sedis	21	0	1	6	0	6	4	0	1	4	0	0	0	0	0	0	0	0	0
Planctomycetes	Phycisphaerae	Phycisphaerales	Phycisphaeraceae	Phycisphaera	1	0	0	0	0	1	0	0	0	0	0	0	0	0	0	0	0	0	0
Planctomycetes	Planctomycetacia	Planctomycetales	Planctomycetaceae	Gemmata	29	1	13	0	4	6	0	1	8	1	0	0	0	0	0	0	0	0	0
Planctomycetes	Planctomycetacia	Planctomycetales	Planctomycetaceae	Isosphaera	1	0	0	0	0	1	0	0	0	0	0	0	0	0	0	0	0	0	0
Planctomycetes	Planctomycetacia	Planctomycetales	Planctomycetaceae	Planctomyces	4	0	0	1	0	1	0	0	1	1	0	0	0	0	0	0	0	0	0
Planctomycetes	Planctomycetacia	Planctomycetales	Planctomycetaceae	Rhodopirellula	7	0	0	2	0	4	1	0	0	0	0	0	0	0	0	0	0	0	0
Planctomycetes	Planctomycetacia	Planctomycetales	Planctomycetaceae	Singulisphaera	7	3	0	0	2	2	0	0	2	0	0	0	0	0	0	0	0	0	0
Planctomycetes	Planctomycetacia	Planctomycetales	Planctomycetaceae	unclassified	58	8	6	1	9	21	1	2	14	7	0	0	0	0	0	0	0	0	0
Proteobacteria	Alphaproteobacteria	Alphaproteobacteria_order_incertae_sedis	Alphaproteobacteria_family_incertae_sedis	Geminicoccus	3	1	1	0	0	0	0	2	0	0	0	0	0	0	0	0	0	0	0
Proteobacteria	Alphaproteobacteria	Alphaproteobacteria_order_incertae_sedis	Alphaproteobacteria_family_incertae_sedis	Rhizomicrobium	1	0	0	0	0	0	0	0	0	1	0	0	0	0	0	0	0	0	0
Proteobacteria	Alphaproteobacteria	Caulobacterales	Caulobacteraceae	Brevundimonas	7	0	1	2	4	2	1	1	2	2	1	1	3	2	2	3	2	3	0
Proteobacteria	Alphaproteobacteria	Caulobacterales	Caulobacteraceae	Caulobacter	2	1	0	0	0	0	0	0	0	1	0	0	0	0	1	0	0	0	0
Proteobacteria	Alphaproteobacteria	Caulobacterales	Caulobacteraceae	Phenylobacterium	5	0	0	0	1	1	0	0	1	4	0	0	0	0	1	0	0	0	0
Proteobacteria	Alphaproteobacteria	Caulobacterales	Caulobacteraceae	unclassified	5	1	0	0	0	1	0	0	2	3	0	0	0	0	0	0	0	0	0
Proteobacteria	Alphaproteobacteria	Caulobacterales	Hyphomonadaceae	Hyphomonas	2	0	0	0	0	2	0	0	0	0	0	0	0	0	0	0	0	0	0
Proteobacteria	Alphaproteobacteria	Rhizobiales	Aurantimonadaceae	Aurantimonas	4	0	0	1	0	0	0	0	0	0	0	3	0	0	0	0	0	0	0
Proteobacteria	Alphaproteobacteria	Rhizobiales	Beijerinckiaceae	Methylovirgula	1	0	0	1	0	0	0	0	0	0	0	0	0	0	0	0	0	0	0
Proteobacteria	Alphaproteobacteria	Rhizobiales	Bradyrhizobiaceae	Bosea	3	0	0	0	2	0	0	0	2	2	0	0	0	1	1	0	1	0	0
Proteobacteria	Alphaproteobacteria	Rhizobiales	Bradyrhizobiaceae	Salinarimonas	1	0	0	0	0	0	1	0	0	0	0	0	0	0	0	0	0	0	0
Proteobacteria	Alphaproteobacteria	Rhizobiales	Bradyrhizobiaceae	unclassified	6	2	0	2	1	1	0	1	3	3	0	0	0	0	0	0	0	0	0
Proteobacteria	Alphaproteobacteria	Rhizobiales	Brucellaceae	Ochrobactrum	1	0	0	1	0	0	0	0	0	0	0	0	0	0	0	0	0	0	0
Proteobacteria	Alphaproteobacteria	Rhizobiales	Hyphomicrobiaceae	Devosia	1	1	0	0	0	0	0	0	0	0	1	0	0	1	0	0	1	0	1
Proteobacteria	Alphaproteobacteria	Rhizobiales	Hyphomicrobiaceae	Filomicrobium	2	0	0	0	0	0	2	0	0	0	0	0	0	0	0	0	0	0	0
Proteobacteria	Alphaproteobacteria	Rhizobiales	Hyphomicrobiaceae	Hyphomicrobium	4	0	0	0	0	1	0	0	1	1	0	0	0	0	1	0	0	0	0
Proteobacteria	Alphaproteobacteria	Rhizobiales	Hyphomicrobiaceae	unclassified	9	0	0	0	0	1	3	0	3	3	0	0	0	0	0	0	0	0	0
Proteobacteria	Alphaproteobacteria	Rhizobiales	Methylobacteriaceae	Methylobacterium	6	2	2	1	1	0	1	1	1	2	0	0	0	0	0	0	0	0	0
Proteobacteria	Alphaproteobacteria	Rhizobiales	Phyllobacteriaceae	Aminobacter	1	0	0	0	1	0	0	0	1	0	0	0	0	0	0	0	0	0	0
Proteobacteria	Alphaproteobacteria	Rhizobiales	Phyllobacteriaceae	Hoeflea	3	0	0	1	0	1	3	0	0	0	0	0	0	0	0	0	0	0	0
Proteobacteria	Alphaproteobacteria	Rhizobiales	Phyllobacteriaceae	Mesorhizobium	1	0	0	0	0	1	0	0	0	0	0	0	0	0	0	1	0	0	0
Proteobacteria	Alphaproteobacteria	Rhizobiales	Phyllobacteriaceae	unclassified	2	0	0	0	0	0	2	0	0	0	0	0	0	0	0	0	0	0	0
Proteobacteria	Alphaproteobacteria	Rhizobiales	Rhizobiaceae	Rhizobium	2	0	0	1	0	1	0	0	0	0	0	0	0	0	0	0	0	0	0
Proteobacteria	Alphaproteobacteria	Rhizobiales	Rhizobiales_incertae_sedis	Bauldia	6	0	0	0	0	4	3	0	0	0	0	0	0	0	0	0	0	0	0
Proteobacteria	Alphaproteobacteria	Rhizobiales	Rhizobiales_incertae_sedis	Vasilyevaea	2	0	0	0	0	0	0	0	2	2	0	0	0	0	0	0	0	1	0
Proteobacteria	Alphaproteobacteria	Rhizobiales	unclassified	unclassified	63	1	3	4	5	12	22	1	15	17	0	1	0	0	1	0	2	0	0
Proteobacteria	Alphaproteobacteria	Rhizobiales	Xanthobacteraceae	Labrys	1	0	0	0	0	0	0	0	1	0	0	0	0	0	0	0	0	0	0
Proteobacteria	Alphaproteobacteria	Rhodobacterales	Rhodobacteraceae	Amaricoccus	2	0	0	0	1	0	1	0	0	0	0	0	0	0	0	0	0	0	0
Proteobacteria	Alphaproteobacteria	Rhodobacterales	Rhodobacteraceae	Gemmobacter	3	0	0	0	3	1	0	0	0	0	0	0	0	0	0	0	0	0	0
Proteobacteria	Alphaproteobacteria	Rhodobacterales	Rhodobacteraceae	Haematobacter	1	1	0	0	0	0	0	0	0	0	0	0	0	0	0	0	0	0	0
Proteobacteria	Alphaproteobacteria	Rhodobacterales	Rhodobacteraceae	Jannaschia	6	0	0	1	0	0	6	0	0	0	0	0	0	0	0	0	0	0	0
Proteobacteria	Alphaproteobacteria	Rhodobacterales	Rhodobacteraceae	Loktanella	1	0	0	0	1	1	1	0	1	0	0	0	1	0	0	0	0	0	1
Proteobacteria	Alphaproteobacteria	Rhodobacterales	Rhodobacteraceae	Octadecabacter	1	0	0	0	0	0	1	0	0	0	0	0	0	0	0	0	0	0	0
Proteobacteria	Alphaproteobacteria	Rhodobacterales	Rhodobacteraceae	Paracoccus	4	0	0	0	0	0	1	3	0	0	0	0	0	0	0	0	0	1	1
Proteobacteria	Alphaproteobacteria	Rhodobacterales	Rhodobacteraceae	Pseudorhodobacter	3	0	0	0	0	2	1	0	0	0	0	0	0	0	0	0	0	0	0
Proteobacteria	Alphaproteobacteria	Rhodobacterales	Rhodobacteraceae	Rhodobacter	1	0	0	0	0	0	0	0	1	0	0	0	0	0	0	0	0	0	0
Proteobacteria	Alphaproteobacteria	Rhodobacterales	Rhodobacteraceae	Rubellimicrobium	7	2	3	0	0	0	0	3	0	0	0	0	0	0	0	0	0	0	0
Proteobacteria	Alphaproteobacteria	Rhodobacterales	Rhodobacteraceae	Seohaeicola	1	0	0	0	0	0	1	0	0	0	0	0	0	0	0	0	0	0	0
Proteobacteria	Alphaproteobacteria	Rhodobacterales	Rhodobacteraceae	Sulfitobacter	4	0	0	3	0	0	3	0	0	0	0	0	1	1	1	0	0	0	1
Proteobacteria	Alphaproteobacteria	Rhodobacterales	Rhodobacteraceae	unclassified	118	1	2	14	12	28	56	3	16	11	0	0	2	1	0	0	1	0	2
Proteobacteria	Alphaproteobacteria	Rhodospirillales	Acetobacteraceae	Paracraurococcus	1	0	1	0	0	0	0	0	0	0	0	0	0	0	0	0	0	0	0
Proteobacteria	Alphaproteobacteria	Rhodospirillales	Acetobacteraceae	Roseomonas	12	2	3	0	5	0	1	2	3	1	0	0	0	0	0	1	0	0	0
Proteobacteria	Alphaproteobacteria	Rhodospirillales	Acetobacteraceae	unclassified	35	5	12	1	8	1	1	3	6	5	0	0	0	0	0	0	0	0	0
Proteobacteria	Alphaproteobacteria	Rhodospirillales	Rhodospirillaceae	unclassified	2	0	0	0	1	0	1	0	0	0	0	0	0	0	0	0	0	0	0
Proteobacteria	Alphaproteobacteria	Sphingomonadales	Erythrobacteraceae	Altererythrobacter	3	0	0	2	0	0	1	0	0	0	0	0	2	0	0	0	1	0	0
Proteobacteria	Alphaproteobacteria	Sphingomonadales	Erythrobacteraceae	Porphyrobacter	2	0	1	2	1	1	0	0	1	2	0	0	0	1	1	0	0	0	0
Proteobacteria	Alphaproteobacteria	Sphingomonadales	Erythrobacteraceae	unclassified	1	0	0	0	0	0	1	0	0	0	0	0	0	0	0	0	0	0	0
Proteobacteria	Alphaproteobacteria	Sphingomonadales	Sphingomonadaceae	Novosphingobium	2	0	0	0	1	0	0	0	2	0	0	0	0	0	0	0	0	0	0
Proteobacteria	Alphaproteobacteria	Sphingomonadales	Sphingomonadaceae	Sphingomonas	16	1	1	0	4	1	0	3	2	2	3	4	0	1	1	6	1	0	0
Proteobacteria	Alphaproteobacteria	Sphingomonadales	Sphingomonadaceae	Sphingopyxis	6	0	0	2	0	2	6	0	0	1	0	0	0	0	0	0	1	0	2
Proteobacteria	Alphaproteobacteria	Sphingomonadales	Sphingomonadaceae	unclassified	35	6	11	1	8	4	3	3	7	5	2	2	1	2	6	2	1	0	0
Proteobacteria	Alphaproteobacteria	Sphingomonadales	unclassified	unclassified	5	0	1	1	0	0	2	1	0	0	0	0	0	0	0	0	0	0	0
Proteobacteria	Alphaproteobacteria	unclassified	unclassified	unclassified	73	3	3	2	5	8	35	0	5	18	0	0	0	0	0	0	0	0	0
Proteobacteria	Betaproteobacteria	Burkholderiales	Alcaligenaceae	unclassified	1	0	0	0	0	0	1	0	0	0	0	0	0	0	0	0	0	0	0
Proteobacteria	Betaproteobacteria	Burkholderiales	Burkholderiaceae	Burkholderia	1	0	0	0	0	0	0	0	1	0	0	0	0	0	0	0	0	0	0
Proteobacteria	Betaproteobacteria	Burkholderiales	Burkholderiaceae	Ralstonia	2	0	0	1	0	0	0	0	0	1	0	0	0	0	0	0	0	0	0
Proteobacteria	Betaproteobacteria	Burkholderiales	Burkholderiales_incertae_sedis	Aquabacterium	1	0	0	1	0	0	0	0	0	0	0	0	0	0	0	0	0	0	0
Proteobacteria	Betaproteobacteria	Burkholderiales	Burkholderiales_incertae_sedis	Methylibium	1	0	0	0	0	0	0	1	0	0	0	0	0	0	0	0	0	0	0
Proteobacteria	Betaproteobacteria	Burkholderiales	Burkholderiales_incertae_sedis	unclassified	4	0	2	1	2	1	0	2	1	1	0	0	0	0	0	0	0	0	0
Proteobacteria	Betaproteobacteria	Burkholderiales	Comamonadaceae	Albidiferax	1	0	0	0	0	0	0	0	0	0	0	0	0	1	0	0	0	0	0
Proteobacteria	Betaproteobacteria	Burkholderiales	Comamonadaceae	Caenimonas	1	0	1	0	0	0	0	0	0	0	0	0	0	0	0	0	0	0	0
Proteobacteria	Betaproteobacteria	Burkholderiales	Comamonadaceae	Comamonas	2	0	0	2	0	0	0	0	0	0	0	0	0	0	0	0	0	0	0
Proteobacteria	Betaproteobacteria	Burkholderiales	Comamonadaceae	Curvibacter	3	0	0	0	0	1	0	0	3	1	0	0	0	1	0	0	1	0	0
Proteobacteria	Betaproteobacteria	Burkholderiales	Comamonadaceae	Hydrogenophaga	2	0	0	0	0	0	0	0	0	0	0	0	0	0	0	0	2	0	0
Proteobacteria	Betaproteobacteria	Burkholderiales	Comamonadaceae	Pelomonas	1	0	1	1	0	0	0	1	0	0	0	0	0	0	1	0	0	0	0
Proteobacteria	Betaproteobacteria	Burkholderiales	Comamonadaceae	Polaromonas	8	3	1	0	1	1	0	1	1	1	0	3	0	3	2	3	3	2	0
Proteobacteria	Betaproteobacteria	Burkholderiales	Comamonadaceae	Simplicispira	2	2	0	0	0	0	0	0	0	0	0	0	0	0	0	0	0	0	0
Proteobacteria	Betaproteobacteria	Burkholderiales	Comamonadaceae	unclassified	12	4	2	0	0	0	0	2	2	3	0	0	0	2	2	0	0	2	0
Proteobacteria	Betaproteobacteria	Burkholderiales	Comamonadaceae	Variovorax	2	2	0	0	0	0	0	0	0	0	1	1	0	0	0	0	0	0	0
Proteobacteria	Betaproteobacteria	Burkholderiales	Oxalobacteraceae	Herbaspirillum	3	1	1	2	1	1	0	2	1	1	0	1	1	0	1	1	0	1	0
Proteobacteria	Betaproteobacteria	Burkholderiales	Oxalobacteraceae	Massilia	7	0	0	3	2	0	0	4	0	0	0	0	0	0	0	4	1	0	0
Proteobacteria	Betaproteobacteria	Burkholderiales	Oxalobacteraceae	unclassified	6	1	0	2	1	0	0	4	1	1	0	0	0	0	0	2	0	0	0
Proteobacteria	Betaproteobacteria	Burkholderiales	Oxalobacteraceae	Undibacterium	1	0	1	0	0	0	0	0	0	0	0	0	0	0	0	0	0	0	0
Proteobacteria	Betaproteobacteria	Burkholderiales	unclassified	unclassified	7	1	0	2	0	1	0	1	0	1	0	2	0	1	2	0	0	0	0
Proteobacteria	Betaproteobacteria	Hydrogenophilales	Hydrogenophilaceae	Sulfuricella	5	0	0	0	0	0	0	0	0	5	0	0	0	0	0	0	0	0	0
Proteobacteria	Betaproteobacteria	Hydrogenophilales	Hydrogenophilaceae	Thiobacillus	2	0	0	0	0	1	0	0	0	2	0	0	0	0	0	0	0	0	0
Proteobacteria	Betaproteobacteria	Nitrosomonadales	Nitrosomonadaceae	Nitrosomonas	1	0	0	0	0	0	0	1	0	0	0	0	0	0	0	0	0	0	0
Proteobacteria	Betaproteobacteria	Nitrosomonadales	Nitrosomonadaceae	Nitrosospira	1	1	1	0	0	0	0	1	0	0	0	0	0	0	0	0	0	0	0
Proteobacteria	Betaproteobacteria	Rhodocyclales	Rhodocyclaceae	Azospira	1	0	0	0	0	0	0	0	0	1	0	0	0	0	0	0	0	0	0
Proteobacteria	Betaproteobacteria	Rhodocyclales	Rhodocyclaceae	Propionivibrio	1	0	0	0	0	0	0	0	0	1	0	0	0	0	0	0	0	0	0
Proteobacteria	Betaproteobacteria	Rhodocyclales	Rhodocyclaceae	unclassified	2	0	0	0	0	0	0	0	0	2	0	0	0	0	0	0	0	0	0
Proteobacteria	Betaproteobacteria	unclassified	unclassified	unclassified	20	2	1	0	1	1	0	3	3	11	0	0	0	0	0	0	0	0	0
Proteobacteria	Deltaproteobacteria	Deltaproteobacteria_order_incertae_sedis	Syntrophorhabdaceae	Syntrophorhabdus	1	0	0	0	0	0	0	0	0	1	0	0	0	0	0	0	0	0	0
Proteobacteria	Deltaproteobacteria	Desulfobacterales	Desulfobacteraceae	Desulfosarcina	2	0	0	0	0	0	2	0	0	0	0	0	0	0	0	0	0	0	0
Proteobacteria	Deltaproteobacteria	Desulfobacterales	Desulfobulbaceae	Desulfobulbus	1	0	0	0	0	0	0	0	0	1	0	0	0	0	0	0	0	0	0
Proteobacteria	Deltaproteobacteria	Desulfobacterales	Desulfobulbaceae	Desulfocapsa	4	0	0	0	0	0	3	0	1	1	0	0	0	0	0	0	0	0	0
Proteobacteria	Deltaproteobacteria	Desulfobacterales	Desulfobulbaceae	Desulforhopalus	1	0	0	0	0	1	0	0	0	1	0	0	0	0	0	0	0	0	0
Proteobacteria	Deltaproteobacteria	Desulfobacterales	Desulfobulbaceae	unclassified	5	0	0	0	0	1	4	0	0	0	0	0	0	0	0	0	0	0	0
Proteobacteria	Deltaproteobacteria	Desulfobacterales	unclassified	unclassified	6	0	0	0	0	4	3	0	2	1	0	0	0	0	0	0	0	0	0
Proteobacteria	Deltaproteobacteria	Desulfovibrionales	Desulfovibrionaceae	Desulfovibrio	1	0	0	0	0	0	1	0	0	0	0	0	0	0	0	0	0	0	0
Proteobacteria	Deltaproteobacteria	Desulfuromonadales	Desulfuromonadaceae	Desulfuromonas	1	0	0	0	0	0	1	0	0	0	0	0	0	0	0	0	0	0	0
Proteobacteria	Deltaproteobacteria	Desulfuromonadales	Desulfuromonadaceae	Desulfuromusa	1	0	0	0	0	0	1	0	0	0	0	0	0	0	0	0	0	0	0
Proteobacteria	Deltaproteobacteria	Desulfuromonadales	Desulfuromonadaceae	unclassified	1	0	0	0	0	0	0	0	0	1	0	0	0	0	0	0	0	0	0
Proteobacteria	Deltaproteobacteria	Desulfuromonadales	Geobacteraceae	Geobacter	3	0	0	0	0	0	0	0	2	2	0	0	0	0	0	0	0	0	0
Proteobacteria	Deltaproteobacteria	Desulfuromonadales	unclassified	unclassified	2	0	0	0	0	0	0	0	0	2	0	0	0	0	0	0	0	0	0
Proteobacteria	Deltaproteobacteria	Myxococcales	Cystobacteraceae	Anaeromyxobacter	1	0	0	0	0	0	0	0	0	1	0	0	0	0	0	0	0	0	0
Proteobacteria	Deltaproteobacteria	Myxococcales	Cystobacteraceae	Hyalangium	1	0	0	0	0	0	1	0	0	0	0	0	0	0	0	0	0	0	0
Proteobacteria	Deltaproteobacteria	Myxococcales	Cystobacteraceae	unclassified	2	1	0	0	0	0	0	0	0	1	0	0	0	0	0	0	0	0	0
Proteobacteria	Deltaproteobacteria	Myxococcales	Haliangiaceae	Haliangium	1	0	0	0	0	0	0	0	0	1	0	0	0	0	0	0	0	0	0
Proteobacteria	Deltaproteobacteria	Myxococcales	Nannocystaceae	unclassified	2	0	0	0	0	1	0	0	0	1	0	0	0	0	0	0	0	0	0
Proteobacteria	Deltaproteobacteria	Myxococcales	Polyangiaceae	Byssovorax	1	0	0	0	0	0	0	0	0	1	0	0	0	0	0	0	0	0	0
Proteobacteria	Deltaproteobacteria	Myxococcales	Polyangiaceae	unclassified	6	0	1	0	0	0	0	0	0	5	0	0	0	0	0	0	0	0	0
Proteobacteria	Deltaproteobacteria	Myxococcales	unclassified	unclassified	5	1	1	0	0	0	0	0	0	3	0	0	0	0	0	0	0	0	0
Proteobacteria	Deltaproteobacteria	Syntrophobacterales	Syntrophaceae	Smithella	1	0	0	0	0	0	0	0	0	1	0	0	0	0	0	0	0	0	0
Proteobacteria	Deltaproteobacteria	Syntrophobacterales	Syntrophobacteraceae	unclassified	1	0	0	0	0	0	0	0	0	1	0	0	0	0	0	0	0	0	0
Proteobacteria	Deltaproteobacteria	unclassified	unclassified	unclassified	12	1	2	1	0	2	1	0	2	3	0	0	0	0	0	0	0	0	0
Proteobacteria	Epsilonproteobacteria	Campylobacterales	Campylobacteraceae	unclassified	1	0	0	0	0	1	0	0	0	0	0	0	0	0	0	0	0	0	0
Proteobacteria	Epsilonproteobacteria	Campylobacterales	Helicobacteraceae	Sulfurimonas	3	0	0	0	0	1	1	0	0	1	0	0	0	0	0	0	0	0	0
Proteobacteria	Epsilonproteobacteria	unclassified	unclassified	unclassified	1	0	0	0	0	0	1	0	0	0	0	0	0	0	0	0	0	0	0
Proteobacteria	Gammaproteobacteria	Alteromonadales	Alteromonadaceae	Marinobacter	7	0	0	1	0	0	1	0	0	0	0	0	4	0	0	0	1	0	3
Proteobacteria	Gammaproteobacteria	Alteromonadales	Idiomarinaceae	Idiomarina	1	0	0	0	0	0	0	0	0	0	0	0	1	0	0	0	0	0	0
Proteobacteria	Gammaproteobacteria	Chromatiales	Chromatiaceae	Thiocapsa	1	0	0	0	0	0	1	0	0	0	0	0	0	0	0	0	0	0	0
Proteobacteria	Gammaproteobacteria	Chromatiales	Chromatiaceae	Thiocystis	1	0	0	0	0	1	0	0	0	0	0	0	0	0	0	0	0	0	0
Proteobacteria	Gammaproteobacteria	Chromatiales	Chromatiaceae	unclassified	2	0	0	0	0	1	1	0	0	0	0	0	0	0	0	0	0	0	0
Proteobacteria	Gammaproteobacteria	Enterobacteriales	Enterobacteriaceae	Pantoea	1	0	0	0	0	0	0	1	0	0	0	0	0	0	0	0	0	0	0
Proteobacteria	Gammaproteobacteria	Enterobacteriales	Enterobacteriaceae	unclassified	1	0	0	0	0	0	0	1	0	0	0	0	0	0	0	0	0	0	0
Proteobacteria	Gammaproteobacteria	Legionellales	Coxiellaceae	Aquicella	11	0	0	0	0	6	0	0	0	5	0	0	0	0	0	0	0	0	0
Proteobacteria	Gammaproteobacteria	Legionellales	Coxiellaceae	Coxiella	1	0	0	0	0	0	1	0	0	0	0	0	0	0	0	0	0	0	0
Proteobacteria	Gammaproteobacteria	Legionellales	Legionellaceae	Legionella	44	0	0	0	1	24	5	2	15	15	0	0	0	0	0	0	0	0	0
Proteobacteria	Gammaproteobacteria	Oceanospirillales	Halomonadaceae	Halomonas	3	0	0	0	0	0	0	0	0	0	0	0	2	0	0	0	0	0	2
Proteobacteria	Gammaproteobacteria	Pseudomonadales	Moraxellaceae	Acinetobacter	9	0	0	9	1	1	0	3	0	0	0	0	0	0	0	0	0	0	0
Proteobacteria	Gammaproteobacteria	Pseudomonadales	Moraxellaceae	Enhydrobacter	1	0	0	0	0	0	0	0	0	0	0	0	0	1	0	1	0	0	0
Proteobacteria	Gammaproteobacteria	Pseudomonadales	Moraxellaceae	Psychrobacter	3	0	0	0	0	0	0	1	0	0	0	0	2	1	1	0	1	0	2
Proteobacteria	Gammaproteobacteria	Pseudomonadales	Pseudomonadaceae	Pseudomonas	2	0	0	0	0	0	0	0	0	0	0	0	0	1	1	0	0	0	1
Proteobacteria	Gammaproteobacteria	Pseudomonadales	Pseudomonadaceae	Rhizobacter	3	2	1	2	0	1	0	1	1	1	0	0	0	0	0	0	0	0	0
Proteobacteria	Gammaproteobacteria	unclassified	unclassified	unclassified	38	0	0	3	0	14	9	0	5	10	0	0	1	0	0	0	0	0	0
Proteobacteria	Gammaproteobacteria	Xanthomonadales	Xanthomonadaceae	Aquimonas	2	0	0	0	0	2	0	0	0	0	0	0	0	0	0	0	0	0	0
Proteobacteria	Gammaproteobacteria	Xanthomonadales	Xanthomonadaceae	Lysobacter	3	1	2	0	0	0	0	1	0	0	0	1	0	0	0	0	0	1	0
Proteobacteria	Gammaproteobacteria	Xanthomonadales	Xanthomonadaceae	Stenotrophomonas	1	0	0	0	0	0	0	1	0	0	0	0	0	0	0	0	0	0	0
Proteobacteria	Gammaproteobacteria	Xanthomonadales	Xanthomonadaceae	Thermomonas	1	0	1	0	0	0	0	1	0	0	0	0	0	0	0	0	0	0	0
Proteobacteria	Gammaproteobacteria	Xanthomonadales	Xanthomonadaceae	unclassified	15	7	2	0	0	3	1	3	1	1	0	0	0	1	0	1	1	1	0
Proteobacteria	unclassified	unclassified	unclassified	unclassified	76	4	6	5	4	13	16	1	11	24	1	1	0	1	2	2	0	0	0
Spirochaetes	Spirochaetes	Spirochaetales	Spirochaetaceae	Spirochaeta	1	0	0	0	0	0	1	0	0	0	0	0	0	0	0	0	0	0	0
Spirochaetes	Spirochaetes	Spirochaetales	Spirochaetaceae	Treponema	1	0	0	0	0	1	0	0	0	0	0	0	0	0	0	0	0	0	0
Synergistetes	Synergistia	Synergistales	Synergistaceae	unclassified	1	0	0	0	0	0	0	0	0	1	0	0	0	0	0	0	0	0	0
TM7	TM7_class_incertae_sedis	TM7_order_incertae_sedis	TM7_family_incertae_sedis	TM7_genus_incertae_sedis	20	5	0	3	2	9	4	1	0	4	0	0	0	0	0	0	0	0	0
unclassified	unclassified	unclassified	unclassified	unclassified	947	97	130	69	46	163	137	40	81	274	0	0	0	1	0	0	0	0	0
Verrucomicrobia	Opitutae	Opitutales	Opitutaceae	Opitutus	3	0	0	1	0	0	0	0	0	2	0	0	0	0	0	0	0	0	0
Verrucomicrobia	Opitutae	unclassified	unclassified	unclassified	2	0	0	0	0	1	1	0	0	0	0	0	0	0	0	0	0	0	0
Verrucomicrobia	Spartobacteria	Spartobacteria_order_incertae_sedis	Spartobacteria_family_incertae_sedis	Spartobacteria_genera_incertae_sedis	2	1	0	0	1	0	0	0	1	0	0	0	0	0	0	0	0	0	0
Verrucomicrobia	unclassified	unclassified	unclassified	unclassified	3	0	1	1	0	2	0	0	0	0	0	0	0	0	0	0	0	0	0
Verrucomicrobia	Verrucomicrobiae	Verrucomicrobiales	Verrucomicrobiaceae	Haloferula	1	0	0	1	0	0	0	0	0	0	0	0	0	0	0	0	0	0	0
Verrucomicrobia	Verrucomicrobiae	Verrucomicrobiales	Verrucomicrobiaceae	Luteolibacter	12	0	0	3	0	6	2	1	0	0	0	0	0	0	0	0	0	0	0
Verrucomicrobia	Verrucomicrobiae	Verrucomicrobiales	Verrucomicrobiaceae	Prosthecobacter	1	0	0	0	0	1	0	0	0	0	0	0	0	0	0	0	0	0	0
Verrucomicrobia	Verrucomicrobiae	Verrucomicrobiales	Verrucomicrobiaceae	unclassified	1	0	0	1	0	0	0	0	0	0	0	0	0	0	0	0	0	0	0
Verrucomicrobia	Verrucomicrobiae	Verrucomicrobiales	Verrucomicrobiaceae	Verrucomicrobium	1	0	0	0	0	0	0	0	0	1	0	0	0	0	0	0	0	0	0

## Sheet: genera_reverse
					Total OTUs in genus	OTUs per sample
Phylum	Class	Order	Family	Genus		BB115.F	BB50.F	LA3_Lit.F	PQP_Lit.F	SC6_Lit.F	SK5_Lit.F	TM2_Lit.F	TM4_Lit.F	WO10_Lit.F	BB115_cult	BB50_cult	LA3_cult	PQP_cult	SK_cult	SO_cult	TM2_cult	TM4_cult	WO10_cult
Acidobacteria	Acidobacteria_Gp1	Acidobacteria_Gp1_order_incertae_sedis	Acidobacteria_Gp1_family_incertae_sedis	Gp1	1	0	0	0	0	0	0	0	1	0	0	0	0	0	0	0	0	0	0
Acidobacteria	Acidobacteria_Gp16	Acidobacteria_Gp16_order_incertae_sedis	Acidobacteria_Gp16_family_incertae_sedis	Gp16	12	0	6	0	3	4	2	3	4	4	0	0	0	0	0	0	0	0	0
Acidobacteria	Acidobacteria_Gp17	Acidobacteria_Gp17_order_incertae_sedis	Acidobacteria_Gp17_family_incertae_sedis	Gp17	1	0	0	0	0	1	0	0	0	0	0	0	0	0	0	0	0	0	0
Acidobacteria	Acidobacteria_Gp3	Acidobacteria_Gp3_order_incertae_sedis	Acidobacteria_Gp3_family_incertae_sedis	Gp3	5	0	1	0	0	1	0	0	0	4	0	0	0	0	0	0	0	0	0
Acidobacteria	Acidobacteria_Gp4	Acidobacteria_Gp4_order_incertae_sedis	Acidobacteria_Gp4_family_incertae_sedis	Gp4	12	2	8	0	0	1	0	4	2	1	0	0	0	0	0	0	0	0	0
Acidobacteria	Acidobacteria_Gp6	Acidobacteria_Gp6_order_incertae_sedis	Acidobacteria_Gp6_family_incertae_sedis	Gp6	20	1	1	1	0	4	0	7	1	7	0	0	0	0	0	0	0	0	0
Acidobacteria	Holophagae	Holophagales	Holophagaceae	Geothrix	1	0	0	0	0	0	0	0	0	1	0	0	0	0	0	0	0	0	0
Actinobacteria	Actinobacteria	Acidimicrobiales	Acidimicrobiaceae	Ilumatobacter	8	0	0	2	2	3	7	1	2	1	0	0	0	0	0	0	0	0	0
Actinobacteria	Actinobacteria	Acidimicrobiales	Iamiaceae	Iamia	2	0	0	0	0	0	0	1	0	1	0	0	0	0	0	0	0	0	0
Actinobacteria	Actinobacteria	Acidimicrobiales	unclassified	unclassified	9	2	3	0	1	4	4	1	3	4	0	0	0	0	0	0	0	0	0
Actinobacteria	Actinobacteria	Actinomycetales	Actinomycetaceae	Actinomyces	2	0	0	0	0	0	0	2	0	0	0	0	0	0	0	0	0	0	0
Actinobacteria	Actinobacteria	Actinomycetales	Actinomycetaceae	Mobiluncus	1	0	0	0	0	0	0	1	0	0	0	0	0	0	0	0	0	0	0
Actinobacteria	Actinobacteria	Actinomycetales	Brevibacteriaceae	Brevibacterium	1	0	0	0	0	0	0	0	0	1	0	0	0	0	0	0	0	0	0
Actinobacteria	Actinobacteria	Actinomycetales	Corynebacteriaceae	Corynebacterium	8	0	0	0	2	0	0	8	0	0	0	0	0	0	0	0	0	0	0
Actinobacteria	Actinobacteria	Actinomycetales	Corynebacteriaceae	unclassified	1	0	0	0	0	0	0	1	0	0	0	0	0	0	0	0	0	0	0
Actinobacteria	Actinobacteria	Actinomycetales	Demequinaceae	Demequina	1	0	0	0	0	1	1	0	1	0	0	0	0	0	0	0	0	0	0
Actinobacteria	Actinobacteria	Actinomycetales	Dermacoccaceae	Dermacoccus	1	0	0	0	0	0	0	1	0	0	0	0	0	0	0	0	0	0	0
Actinobacteria	Actinobacteria	Actinomycetales	Dermatophilaceae	unclassified	1	1	0	0	0	0	0	0	0	0	0	0	0	0	0	0	0	0	0
Actinobacteria	Actinobacteria	Actinomycetales	Intrasporangiaceae	unclassified	1	1	1	0	1	0	0	0	0	0	1	0	1	0	1	1	0	1	0
Actinobacteria	Actinobacteria	Actinomycetales	Microbacteriaceae	Cryobacterium	1	0	0	0	0	0	0	0	0	0	0	0	0	0	1	0	0	0	1
Actinobacteria	Actinobacteria	Actinomycetales	Microbacteriaceae	Microbacterium	1	0	0	0	0	1	0	1	0	1	0	0	0	0	0	0	0	0	0
Actinobacteria	Actinobacteria	Actinomycetales	Microbacteriaceae	Rathayibacter	1	0	0	0	0	0	0	1	0	0	0	0	0	0	0	0	0	0	0
Actinobacteria	Actinobacteria	Actinomycetales	Microbacteriaceae	Subtercola	1	0	0	0	0	0	0	0	0	0	0	1	0	0	0	0	0	0	0
Actinobacteria	Actinobacteria	Actinomycetales	Microbacteriaceae	unclassified	18	2	0	2	5	4	5	4	3	2	1	1	1	2	3	2	5	1	3
Actinobacteria	Actinobacteria	Actinomycetales	Micrococcaceae	Arthrobacter	2	1	1	0	0	0	0	0	0	0	2	1	0	1	0	0	1	0	0
Actinobacteria	Actinobacteria	Actinomycetales	Micrococcaceae	unclassified	4	1	0	0	0	0	0	1	1	0	1	2	1	3	1	1	0	1	1
Actinobacteria	Actinobacteria	Actinomycetales	Micromonosporaceae	Micromonospora	1	1	1	0	1	0	0	1	1	0	0	1	0	0	0	0	0	0	0
Actinobacteria	Actinobacteria	Actinomycetales	Mycobacteriaceae	Mycobacterium	1	0	0	0	0	1	0	0	0	0	0	0	0	0	0	0	0	0	0
Actinobacteria	Actinobacteria	Actinomycetales	Nocardiaceae	Rhodococcus	1	1	1	0	1	0	0	1	0	0	1	1	0	1	1	1	0	1	0
Actinobacteria	Actinobacteria	Actinomycetales	Nocardioidaceae	Aeromicrobium	1	1	0	0	0	0	0	0	0	0	0	1	0	0	0	0	0	0	1
Actinobacteria	Actinobacteria	Actinomycetales	Nocardioidaceae	Marmoricola	1	1	1	0	0	0	0	0	0	0	0	0	0	0	0	0	0	0	0
Actinobacteria	Actinobacteria	Actinomycetales	Nocardioidaceae	Nocardioides	10	3	5	0	0	0	0	3	0	0	1	2	0	0	1	1	0	0	1
Actinobacteria	Actinobacteria	Actinomycetales	Nocardioidaceae	unclassified	3	1	1	0	0	0	0	2	0	0	0	0	0	0	0	1	0	0	0
Actinobacteria	Actinobacteria	Actinomycetales	Propionibacteriaceae	Friedmanniella	1	1	1	0	1	0	0	0	0	0	0	0	0	0	0	0	0	0	0
Actinobacteria	Actinobacteria	Actinomycetales	Propionibacteriaceae	Microlunatus	1	1	0	0	0	0	0	0	0	0	0	0	0	0	0	0	0	0	0
Actinobacteria	Actinobacteria	Actinomycetales	Propionibacteriaceae	Propionibacterium	2	0	0	1	1	0	0	2	1	1	0	0	0	0	0	0	0	0	0
Actinobacteria	Actinobacteria	Actinomycetales	Propionibacteriaceae	Tessaracoccus	1	1	0	0	0	1	0	1	0	0	1	1	0	0	0	0	0	0	0
Actinobacteria	Actinobacteria	Actinomycetales	Propionibacteriaceae	unclassified	6	1	3	0	1	1	1	0	0	0	0	0	0	0	0	0	0	0	0
Actinobacteria	Actinobacteria	Actinomycetales	Pseudonocardiaceae	Pseudonocardia	1	0	0	0	1	0	0	0	0	0	0	0	0	0	0	0	0	0	0
Actinobacteria	Actinobacteria	Actinomycetales	Sanguibacteraceae	Sanguibacter	1	0	0	0	0	0	0	0	1	1	0	0	0	0	0	0	0	0	0
Actinobacteria	Actinobacteria	Actinomycetales	unclassified	unclassified	56	15	11	3	7	10	14	6	5	4	3	4	0	1	2	2	1	5	2
Actinobacteria	Actinobacteria	Nitriliruptorales	Nitriliruptoraceae	Nitriliruptor	1	0	0	1	0	0	0	0	0	0	0	0	0	0	0	0	0	0	0
Actinobacteria	Actinobacteria	Rubrobacterales	Rubrobacteraceae	Rubrobacter	1	0	0	0	0	0	0	1	0	0	0	0	0	0	0	0	0	0	0
Actinobacteria	Actinobacteria	Solirubrobacterales	Conexibacteraceae	Conexibacter	1	0	0	0	0	0	1	0	0	0	0	0	0	0	0	0	0	0	0
Actinobacteria	Actinobacteria	Solirubrobacterales	Patulibacteraceae	Patulibacter	1	1	0	0	0	0	0	0	0	0	0	1	0	0	0	0	0	0	0
Actinobacteria	Actinobacteria	Solirubrobacterales	unclassified	unclassified	5	2	3	0	0	0	0	1	0	0	0	0	0	0	0	0	0	0	0
Actinobacteria	Actinobacteria	unclassified	unclassified	unclassified	45	5	5	4	5	9	9	6	10	12	0	0	0	0	0	0	0	0	0
Armatimonadetes	Armatimonadetes_gp2_class_incertae_sedis	Armatimonadetes_gp2_order_incetae_sedis	Armatimonadetes_gp2_family_incetae_sedis	Armatimonadetes_gp2	14	0	0	0	0	1	0	0	4	12	0	0	0	0	0	0	0	0	0
Armatimonadetes	Armatimonadetes_gp4_class_incertae_sedis	Armatimonadetes_gp4_order_incetae_sedis	Armatimonadetes_gp4_family_incetae_sedis	Armatimonadetes_gp4	1	0	0	0	0	0	0	1	0	0	0	0	0	0	0	0	0	0	0
Armatimonadetes	Armatimonadetes_gp5_class_incertae_sedis	Armatimonadetes_gp5_order_incetae_sedis	Armatimonadetes_gp5_family_incetae_sedis	Armatimonadetes_gp5	1	0	0	0	0	1	0	0	0	0	0	0	0	0	0	0	0	0	0
Armatimonadetes	Armatimonadia	Armatimonadales	Armatimonadaceae	Armatimonas_Armatimonadetes_gp1	9	4	3	0	0	0	0	0	1	2	0	0	0	0	0	0	0	0	0
Armatimonadetes	Chthonomonadetes	Chthonomonadales	Chthonomonadaceae	Chthonomonas_Armatimonadetes_gp3	1	1	0	0	0	0	0	0	0	0	0	0	0	0	0	0	0	0	0
Armatimonadetes	unclassified	unclassified	unclassified	unclassified	3	0	1	0	0	0	0	0	0	2	0	0	0	0	0	0	0	0	0
Bacteroidetes	Bacteroidetes_incertae_sedis_class_incertae_sedis	Bacteroidetes_incertae_sedis_order_incertae_sedis	Bacteroidetes_incertae_sedis_family_incertae_sedis	Ohtaekwangia	4	1	0	0	1	1	0	0	1	3	0	0	0	0	0	0	0	0	0
Bacteroidetes	Bacteroidia	Bacteroidales	Porphyromonadaceae	Paludibacter	2	0	0	0	0	1	0	0	0	1	0	0	0	0	0	0	0	0	0
Bacteroidetes	Bacteroidia	Bacteroidales	Porphyromonadaceae	Porphyromonas	1	0	0	0	0	0	0	1	0	0	0	0	0	0	0	0	0	0	0
Bacteroidetes	Bacteroidia	Bacteroidales	Prevotellaceae	Prevotella	1	0	0	0	0	0	0	1	0	0	0	0	0	0	0	0	0	0	0
Bacteroidetes	Bacteroidia	Bacteroidales	unclassified	unclassified	1	0	0	0	0	0	0	1	0	0	0	0	0	0	0	0	0	0	0
Bacteroidetes	Flavobacteria	Flavobacteriales	Cryomorphaceae	Cryomorpha	2	0	0	1	0	1	0	0	0	0	0	0	0	0	0	0	0	0	0
Bacteroidetes	Flavobacteria	Flavobacteriales	Cryomorphaceae	Owenweeksia	2	0	0	2	0	0	0	0	0	0	0	0	0	0	0	0	0	0	0
Bacteroidetes	Flavobacteria	Flavobacteriales	Cryomorphaceae	unclassified	2	0	0	2	0	0	0	0	0	0	0	0	0	0	0	0	0	0	0
Bacteroidetes	Flavobacteria	Flavobacteriales	Flavobacteriaceae	Aequorivita	1	0	0	0	0	0	0	0	0	0	0	0	0	0	0	0	0	0	1
Bacteroidetes	Flavobacteria	Flavobacteriales	Flavobacteriaceae	Arenibacter	1	0	0	0	0	0	1	0	0	0	0	0	0	0	0	0	0	0	0
Bacteroidetes	Flavobacteria	Flavobacteriales	Flavobacteriaceae	Capnocytophaga	1	0	0	0	0	0	0	1	0	0	0	0	0	0	0	0	0	0	0
Bacteroidetes	Flavobacteria	Flavobacteriales	Flavobacteriaceae	Chryseobacterium	4	2	0	0	0	0	0	1	0	1	1	2	0	1	0	0	0	0	0
Bacteroidetes	Flavobacteria	Flavobacteriales	Flavobacteriaceae	Cloacibacterium	1	0	0	0	0	0	0	1	0	0	0	0	0	0	0	0	0	0	0
Bacteroidetes	Flavobacteria	Flavobacteriales	Flavobacteriaceae	Epilithonimonas	1	0	0	0	0	0	0	1	0	0	0	0	0	0	0	0	0	0	0
Bacteroidetes	Flavobacteria	Flavobacteriales	Flavobacteriaceae	Flavobacterium	29	2	1	0	1	1	1	1	1	3	0	3	0	17	2	2	3	0	1
Bacteroidetes	Flavobacteria	Flavobacteriales	Flavobacteriaceae	Gelidibacter	1	0	0	1	0	0	0	0	0	0	0	0	0	0	0	0	1	0	1
Bacteroidetes	Flavobacteria	Flavobacteriales	Flavobacteriaceae	Gillisia	1	0	0	1	0	1	1	0	0	0	0	0	1	0	1	0	0	0	1
Bacteroidetes	Flavobacteria	Flavobacteriales	Flavobacteriaceae	Maribacter	3	0	0	1	0	0	2	0	0	0	0	0	1	0	0	0	0	0	0
Bacteroidetes	Flavobacteria	Flavobacteriales	Flavobacteriaceae	Persicivirga	1	0	0	1	0	0	0	0	0	0	0	0	0	0	0	0	0	0	0
Bacteroidetes	Flavobacteria	Flavobacteriales	Flavobacteriaceae	Polaribacter	1	0	0	0	0	0	1	0	0	0	0	0	0	0	0	0	0	0	0
Bacteroidetes	Flavobacteria	Flavobacteriales	Flavobacteriaceae	Psychroflexus	2	0	0	0	0	0	0	0	0	0	0	0	2	0	1	0	0	0	1
Bacteroidetes	Flavobacteria	Flavobacteriales	Flavobacteriaceae	Salegentibacter	1	0	0	0	0	0	0	0	0	0	0	0	1	0	0	0	0	0	0
Bacteroidetes	Flavobacteria	Flavobacteriales	Flavobacteriaceae	Subsaxibacter	1	0	0	1	0	1	0	0	0	0	0	0	0	0	0	0	0	0	0
Bacteroidetes	Flavobacteria	Flavobacteriales	Flavobacteriaceae	Subsaximicrobium	1	0	0	1	0	0	1	0	0	0	0	0	0	0	0	0	0	0	0
Bacteroidetes	Flavobacteria	Flavobacteriales	Flavobacteriaceae	unclassified	18	0	0	6	0	2	6	4	1	1	0	0	0	0	0	0	2	0	0
Bacteroidetes	Flavobacteria	Flavobacteriales	Flavobacteriaceae	Winogradskyella	3	0	0	0	0	0	1	0	0	0	0	0	1	0	0	0	0	0	1
Bacteroidetes	Flavobacteria	Flavobacteriales	unclassified	unclassified	3	0	0	2	0	1	0	0	0	1	0	0	0	0	0	0	0	0	0
Bacteroidetes	Sphingobacteria	Sphingobacteriales	Chitinophagaceae	Balneola	1	0	0	1	0	0	0	0	0	0	0	0	0	0	0	0	0	0	0
Bacteroidetes	Sphingobacteria	Sphingobacteriales	Chitinophagaceae	Ferruginibacter	5	3	2	0	0	0	0	1	1	0	0	0	0	0	0	0	0	0	0
Bacteroidetes	Sphingobacteria	Sphingobacteriales	Chitinophagaceae	Flavihumibacter	1	0	1	0	0	0	0	0	0	0	0	0	0	0	0	0	0	0	0
Bacteroidetes	Sphingobacteria	Sphingobacteriales	Chitinophagaceae	Flavitalea	1	1	0	0	0	0	0	0	0	0	0	0	0	0	0	0	0	0	0
Bacteroidetes	Sphingobacteria	Sphingobacteriales	Chitinophagaceae	unclassified	35	21	13	0	0	0	1	4	2	2	0	0	0	0	0	0	0	0	0
Bacteroidetes	Sphingobacteria	Sphingobacteriales	Cyclobacteriaceae	Algoriphagus	3	0	0	1	0	0	1	0	1	0	0	0	0	0	0	0	1	0	3
Bacteroidetes	Sphingobacteria	Sphingobacteriales	Cyclobacteriaceae	Cyclobacterium	1	0	0	0	0	0	1	0	0	0	0	0	0	0	0	0	0	0	0
Bacteroidetes	Sphingobacteria	Sphingobacteriales	Cytophagaceae	Arcicella	3	0	0	0	0	0	0	1	1	0	0	0	0	1	0	0	0	0	0
Bacteroidetes	Sphingobacteria	Sphingobacteriales	Cytophagaceae	Fibrella	1	0	0	0	0	0	0	0	0	0	0	0	0	1	0	0	0	0	0
Bacteroidetes	Sphingobacteria	Sphingobacteriales	Cytophagaceae	Hymenobacter	22	7	5	0	0	0	0	2	0	0	11	9	1	5	6	4	1	2	0
Bacteroidetes	Sphingobacteria	Sphingobacteriales	Cytophagaceae	Persicitalea	3	0	0	1	0	1	0	0	0	0	0	0	0	0	0	0	1	0	0
Bacteroidetes	Sphingobacteria	Sphingobacteriales	Cytophagaceae	Pontibacter	1	0	0	0	0	0	0	0	0	0	0	0	0	0	0	0	1	0	0
Bacteroidetes	Sphingobacteria	Sphingobacteriales	Cytophagaceae	Rudanella	1	0	0	0	0	0	0	0	1	0	0	0	0	0	0	0	0	0	0
Bacteroidetes	Sphingobacteria	Sphingobacteriales	Cytophagaceae	Spirosoma	17	9	8	0	0	0	0	0	0	1	0	0	0	0	0	1	0	1	0
Bacteroidetes	Sphingobacteria	Sphingobacteriales	Cytophagaceae	Sporocytophaga	1	0	1	0	0	0	0	0	0	0	0	0	0	0	0	0	0	0	0
Bacteroidetes	Sphingobacteria	Sphingobacteriales	Cytophagaceae	unclassified	8	2	5	0	0	0	0	1	0	0	0	0	0	0	0	0	0	0	0
Bacteroidetes	Sphingobacteria	Sphingobacteriales	Flammeovirgaceae	Fulvivirga	1	0	0	1	0	0	0	0	0	0	0	0	0	0	0	0	0	0	0
Bacteroidetes	Sphingobacteria	Sphingobacteriales	Flammeovirgaceae	Marivirga	1	0	0	0	0	0	1	0	0	0	0	0	0	0	0	0	0	0	0
Bacteroidetes	Sphingobacteria	Sphingobacteriales	Saprospiraceae	Haliscomenobacter	2	0	0	0	0	1	0	0	1	1	0	0	0	0	0	0	0	0	0
Bacteroidetes	Sphingobacteria	Sphingobacteriales	Saprospiraceae	Lewinella	7	0	0	0	0	2	5	0	0	0	0	0	0	0	0	0	0	0	0
Bacteroidetes	Sphingobacteria	Sphingobacteriales	Saprospiraceae	unclassified	17	0	0	2	1	5	8	0	0	2	0	0	0	0	0	0	0	0	0
Bacteroidetes	Sphingobacteria	Sphingobacteriales	Sphingobacteriaceae	Mucilaginibacter	1	0	0	0	0	0	0	1	0	0	0	0	0	0	0	0	0	0	0
Bacteroidetes	Sphingobacteria	Sphingobacteriales	Sphingobacteriaceae	Pedobacter	10	5	1	0	0	0	0	2	0	0	0	1	0	3	0	1	0	1	0
Bacteroidetes	Sphingobacteria	Sphingobacteriales	Sphingobacteriaceae	unclassified	12	6	1	0	0	1	0	1	0	0	0	0	0	2	0	0	1	0	0
Bacteroidetes	Sphingobacteria	Sphingobacteriales	unclassified	unclassified	22	2	6	2	0	3	2	1	2	5	0	0	1	1	0	0	0	0	0
Bacteroidetes	unclassified	unclassified	unclassified	unclassified	32	1	1	4	0	6	5	1	1	13	0	0	0	0	0	0	0	0	0
BRC1	BRC1_class_incertae_sedis	BRC1_order_incertae_sedis	BRC1_family_incertae_sedis	BRC1_genera_incertae_sedis	6	0	2	0	1	0	0	0	1	3	0	0	0	0	0	0	0	0	0
Chlorobi	Ignavibacteria	Ignavibacteriales	Ignavibacteriaceae	Ignavibacterium	1	0	0	0	0	1	0	0	0	0	0	0	0	0	0	0	0	0	0
Chloroflexi	Anaerolineae	Anaerolineales	Anaerolineaceae	Leptolinea	1	0	0	0	0	1	0	0	0	1	0	0	0	0	0	0	0	0	0
Chloroflexi	Anaerolineae	Anaerolineales	Anaerolineaceae	Levilinea	9	0	0	0	0	2	1	0	0	6	0	0	0	0	0	0	0	0	0
Chloroflexi	Anaerolineae	Anaerolineales	Anaerolineaceae	unclassified	27	0	0	0	0	8	9	0	6	17	0	0	0	0	0	0	0	0	0
Chloroflexi	Caldilineae	Caldilineales	Caldilineaceae	Caldilinea	15	1	2	1	5	7	4	1	3	4	0	0	0	0	0	0	0	0	0
Chloroflexi	Chloroflexi	Chloroflexales	Chloroflexaceae	Heliothrix	2	0	0	0	2	0	0	0	0	0	0	0	0	0	0	0	0	0	0
Chloroflexi	Chloroflexi	Chloroflexales	Chloroflexaceae	unclassified	3	0	1	0	3	1	0	0	0	0	0	0	0	0	0	0	0	0	0
Chloroflexi	Chloroflexi	Herpetosiphonales	Herpetosiphonaceae	Herpetosiphon	2	0	1	0	0	0	0	1	0	0	0	0	0	0	0	0	0	0	0
Chloroflexi	Chloroflexi	unclassified	unclassified	unclassified	1	0	0	0	0	0	0	1	0	0	0	0	0	0	0	0	0	0	0
Chloroflexi	Dehalococcoidetes	Dehalococcoidetes_order_incertae_sedis	Dehalococcoidetes_family_incertae_sedis	Dehalogenimonas	1	0	0	0	0	0	0	0	0	1	0	0	0	0	0	0	0	0	0
Chloroflexi	Thermomicrobia	Sphaerobacterales	Sphaerobacteraceae	Sphaerobacter	3	0	0	0	0	1	2	0	0	0	0	0	0	0	0	0	0	0	0
Chloroflexi	Thermomicrobia	unclassified	unclassified	unclassified	1	1	0	0	0	0	0	0	0	0	0	0	0	0	0	0	0	0	0
Chloroflexi	unclassified	unclassified	unclassified	unclassified	10	0	2	1	2	2	3	2	1	2	0	0	0	0	0	0	0	0	0
Cyanobacteria_Chloroplast	Cyanobacteria	Cyanobacteria_order_incertae_sedis	Family_I	GpI	4	0	2	1	2	1	0	0	3	1	0	0	0	0	0	0	0	0	0
Cyanobacteria_Chloroplast	Cyanobacteria	Cyanobacteria_order_incertae_sedis	Family_II	GpIIa	3	0	0	0	1	1	1	0	1	3	0	0	0	0	0	0	0	0	0
Cyanobacteria_Chloroplast	Cyanobacteria	Cyanobacteria_order_incertae_sedis	Family_IV	GpIV	2	0	0	1	0	1	1	0	0	0	0	0	0	0	0	0	0	0	0
Cyanobacteria_Chloroplast	Cyanobacteria	Cyanobacteria_order_incertae_sedis	Family_VI	GpVI	4	0	0	0	1	3	0	1	3	4	0	0	0	0	0	0	0	0	0
Cyanobacteria_Chloroplast	Cyanobacteria	Cyanobacteria_order_incertae_sedis	Family_XIII	GpXIII	1	0	0	0	0	0	1	0	0	0	0	0	0	0	0	0	0	0	0
Cyanobacteria_Chloroplast	Cyanobacteria	Cyanobacteria_order_incertae_sedis	unclassified	unclassified	31	2	10	0	9	4	5	8	10	4	0	0	0	0	0	0	0	0	0
Cyanobacteria_Chloroplast	unclassified	unclassified	unclassified	unclassified	10	0	2	2	6	1	2	0	0	0	0	0	0	0	0	0	0	0	0
Deinococcus-Thermus	Deinococci	Deinococcales	Deinococcaceae	Deinococcus	12	5	5	0	0	0	0	0	0	0	3	5	0	2	0	2	0	0	0
Deinococcus-Thermus	Deinococci	Deinococcales	Deinococcaceae	unclassified	2	0	2	0	0	0	0	0	0	0	0	0	0	0	0	0	0	0	0
Deinococcus-Thermus	Deinococci	Deinococcales	Trueperaceae	Truepera	1	0	1	0	0	0	0	0	0	0	0	0	0	0	0	0	0	0	0
Deinococcus-Thermus	Deinococci	Thermales	Thermaceae	Thermus	1	0	0	1	0	0	0	0	0	0	0	0	0	0	0	0	0	0	0
Deinococcus-Thermus	Deinococci	unclassified	unclassified	unclassified	3	0	1	1	0	1	2	0	0	0	0	0	0	0	0	0	0	0	0
Firmicutes	Bacilli	Bacillales	Bacillaceae_1	Bacillus	2	0	0	0	0	0	0	0	0	0	0	1	1	0	0	0	0	0	0
Firmicutes	Bacilli	Bacillales	Bacillaceae_1	Geobacillus	1	0	0	0	0	0	0	1	0	0	0	0	0	0	0	0	0	0	0
Firmicutes	Bacilli	Bacillales	Bacillaceae_1	unclassified	1	0	0	0	0	0	0	0	0	0	0	1	0	0	0	0	0	0	0
Firmicutes	Bacilli	Bacillales	Bacillaceae_2	unclassified	1	0	0	0	0	0	0	0	0	0	0	0	0	0	0	0	1	0	0
Firmicutes	Bacilli	Bacillales	Bacillales_Incertae_Sedis_XI	Gemella	1	0	0	0	0	0	0	1	0	0	0	0	0	0	0	0	0	0	0
Firmicutes	Bacilli	Bacillales	Paenibacillaceae_1	Brevibacillus	1	0	0	0	0	0	0	0	0	0	1	0	0	0	0	0	0	0	0
Firmicutes	Bacilli	Bacillales	Paenibacillaceae_1	Paenibacillus	4	0	0	0	0	0	0	0	1	0	0	1	1	0	2	0	1	0	0
Firmicutes	Bacilli	Bacillales	Pasteuriaceae	Pasteuria	5	0	0	0	0	3	0	0	3	1	0	0	0	0	0	0	0	0	0
Firmicutes	Bacilli	Bacillales	Planococcaceae	Paenisporosarcina	1	0	0	0	0	0	0	0	0	1	0	0	1	0	0	1	1	0	0
Firmicutes	Bacilli	Bacillales	Planococcaceae	Planococcus	2	0	0	0	0	0	0	0	0	0	0	0	0	0	0	0	2	0	1
Firmicutes	Bacilli	Bacillales	Planococcaceae	Planomicrobium	1	0	0	1	0	0	0	1	0	0	0	0	0	0	0	0	1	0	1
Firmicutes	Bacilli	Bacillales	Sporolactobacillaceae	Sporolactobacillaceae_incertae_sedis	1	0	0	0	0	0	0	0	0	0	0	0	0	0	0	0	1	0	0
Firmicutes	Bacilli	Bacillales	Staphylococcaceae	Macrococcus	1	0	0	0	0	0	0	1	0	0	0	0	0	0	0	0	0	0	0
Firmicutes	Bacilli	Bacillales	Staphylococcaceae	Staphylococcus	2	0	0	0	1	0	0	1	0	1	0	1	0	0	1	0	1	0	0
Firmicutes	Bacilli	Bacillales	unclassified	unclassified	5	0	0	0	0	0	0	1	0	0	0	2	0	0	1	1	2	2	1
Firmicutes	Bacilli	Lactobacillales	Aerococcaceae	Aerococcus	1	0	0	0	0	0	0	0	0	0	0	0	0	0	0	0	1	0	0
Firmicutes	Bacilli	Lactobacillales	Carnobacteriaceae	Alkalibacterium	1	0	0	0	0	0	0	0	0	0	0	0	0	0	0	0	0	0	1
Firmicutes	Bacilli	Lactobacillales	Carnobacteriaceae	Carnobacterium	1	0	0	0	0	0	0	0	0	0	0	0	0	0	0	0	1	1	1
Firmicutes	Bacilli	Lactobacillales	Lactobacillaceae	Lactobacillus	1	0	0	0	1	0	0	0	0	0	0	0	0	0	0	0	0	0	0
Firmicutes	Bacilli	Lactobacillales	Streptococcaceae	Streptococcus	2	0	0	0	1	0	0	2	0	0	0	0	0	0	0	0	0	0	0
Firmicutes	Clostridia	Clostridiales	Clostridiaceae_1	Clostridium_sensu_stricto	3	0	0	0	1	1	2	1	3	2	0	0	0	0	0	0	0	0	0
Firmicutes	Clostridia	Clostridiales	Clostridiaceae_1	unclassified	1	0	0	0	0	0	0	0	0	1	0	0	0	0	0	0	0	0	0
Firmicutes	Clostridia	Clostridiales	Clostridiaceae_2	Alkaliphilus	1	0	0	0	0	0	1	0	0	0	0	0	0	0	0	0	0	0	0
Firmicutes	Clostridia	Clostridiales	Clostridiales_Incertae_Sedis_XI	Anaerococcus	2	0	0	0	0	0	0	2	0	0	0	0	0	0	0	0	0	0	0
Firmicutes	Clostridia	Clostridiales	Clostridiales_Incertae_Sedis_XI	Finegoldia	1	0	0	0	0	0	0	1	0	0	0	0	0	0	0	0	0	0	0
Firmicutes	Clostridia	Clostridiales	Clostridiales_Incertae_Sedis_XI	Peptoniphilus	1	0	0	0	0	0	0	1	0	0	0	0	0	0	0	0	0	0	0
Firmicutes	Clostridia	Clostridiales	Clostridiales_Incertae_Sedis_XI	unclassified	1	0	0	0	0	0	0	1	0	0	0	0	0	0	0	0	0	0	0
Firmicutes	Clostridia	Clostridiales	Clostridiales_Incertae_Sedis_XIII	Mogibacterium	1	0	0	0	0	0	0	1	0	0	0	0	0	0	0	0	0	0	0
Firmicutes	Clostridia	Clostridiales	Eubacteriaceae	unclassified	1	0	0	0	0	0	1	0	0	0	0	0	0	0	0	0	0	0	0
Firmicutes	Clostridia	Clostridiales	Incertae_Sedis_XI	Murdochiella	1	0	0	0	0	0	0	1	0	0	0	0	0	0	0	0	0	0	0
Firmicutes	Clostridia	Clostridiales	Lachnospiraceae	unclassified	1	0	0	0	0	1	0	0	1	1	0	0	0	0	0	0	0	0	0
Firmicutes	Clostridia	Clostridiales	Peptococcaceae_1	Desulfosporosinus	3	0	0	0	0	1	0	1	1	1	0	0	0	0	0	0	0	0	0
Firmicutes	Clostridia	Clostridiales	Ruminococcaceae	Clostridium_III	6	0	0	0	0	0	0	0	4	5	0	0	0	0	0	0	0	0	0
Firmicutes	Clostridia	Clostridiales	Ruminococcaceae	Saccharofermentans	1	0	0	0	0	0	1	0	0	0	0	0	0	0	0	0	0	0	0
Firmicutes	Clostridia	Clostridiales	Ruminococcaceae	unclassified	20	0	0	0	0	2	4	1	3	13	0	0	0	0	0	0	0	0	0
Firmicutes	Clostridia	Clostridiales	unclassified	unclassified	14	0	0	0	2	1	3	0	5	8	0	0	0	0	0	0	0	0	0
Firmicutes	Erysipelotrichia	Erysipelotrichales	Erysipelotrichaceae	unclassified	1	0	0	0	0	0	0	0	0	1	0	0	0	0	0	0	0	0	0
Firmicutes	Negativicutes	Selenomonadales	Veillonellaceae	unclassified	2	0	0	0	0	0	0	0	0	2	0	0	0	0	0	0	0	0	0
Firmicutes	Negativicutes	Selenomonadales	Veillonellaceae	Veillonella	1	0	0	0	0	0	0	1	0	0	0	0	0	0	0	0	0	0	0
Firmicutes	unclassified	unclassified	unclassified	unclassified	9	0	0	0	1	1	4	0	0	4	0	0	0	0	0	0	0	0	0
Fusobacteria	Fusobacteria	Fusobacteriales	Fusobacteriaceae	Fusobacterium	1	0	0	0	0	0	0	1	0	0	0	0	0	0	0	0	0	0	0
Fusobacteria	Fusobacteria	Fusobacteriales	Leptotrichiaceae	Leptotrichia	2	0	0	0	0	0	0	2	0	0	0	0	0	0	0	0	0	0	0
Gemmatimonadetes	Gemmatimonadetes	Gemmatimonadales	Gemmatimonadaceae	Gemmatimonas	12	3	2	0	3	2	1	3	4	4	0	0	0	0	0	0	0	0	0
Nitrospira	Nitrospira	Nitrospirales	Nitrospiraceae	Nitrospira	1	0	0	0	0	0	0	1	0	0	0	0	0	0	0	0	0	0	0
OD1	OD1_class_incertae_sedis	OD1_order_incertae_sedis	OD1_family_incertae_sedis	OD1_genus_incertae_sedis	26	1	0	6	0	9	3	0	1	7	0	0	0	0	0	0	0	0	0
OP11	OP11_class_incertae_sedis	OP11_order_incertae_sedis	OP11_family_incertae_sedis	OP11_genus_incertae_sedis	2	0	0	0	0	1	0	0	0	1	0	0	0	0	0	0	0	0	0
Planctomycetes	Phycisphaerae	Phycisphaerales	Phycisphaeraceae	Phycisphaera	17	0	0	0	0	7	3	0	0	9	0	0	0	0	0	0	0	0	0
Planctomycetes	Planctomycetacia	Planctomycetales	Planctomycetaceae	Gemmata	14	1	8	0	1	3	0	0	3	3	0	0	0	0	0	0	0	0	0
Planctomycetes	Planctomycetacia	Planctomycetales	Planctomycetaceae	Planctomyces	3	0	0	0	0	1	1	0	1	0	0	0	0	0	0	0	0	0	0
Planctomycetes	Planctomycetacia	Planctomycetales	Planctomycetaceae	Rhodopirellula	7	0	0	0	0	4	1	0	2	0	0	0	0	0	0	0	0	0	0
Planctomycetes	Planctomycetacia	Planctomycetales	Planctomycetaceae	Singulisphaera	7	6	0	0	0	1	0	0	0	0	0	0	0	0	0	0	0	0	0
Planctomycetes	Planctomycetacia	Planctomycetales	Planctomycetaceae	unclassified	60	6	8	5	9	22	7	2	11	4	0	0	0	0	0	0	0	0	0
Planctomycetes	Planctomycetacia	Planctomycetales	Planctomycetaceae	Zavarzinella	2	0	0	0	0	2	0	0	0	0	0	0	0	0	0	0	0	0	0
Proteobacteria	Alphaproteobacteria	Alphaproteobacteria_order_incertae_sedis	Alphaproteobacteria_family_incertae_sedis	Geminicoccus	1	0	0	0	1	0	0	1	0	0	0	0	0	0	0	0	0	0	0
Proteobacteria	Alphaproteobacteria	Caulobacterales	Caulobacteraceae	Brevundimonas	6	0	0	0	2	1	1	1	1	0	1	1	3	2	3	3	3	2	0
Proteobacteria	Alphaproteobacteria	Caulobacterales	Caulobacteraceae	Caulobacter	1	0	0	0	0	0	0	0	0	1	0	0	0	0	0	0	0	0	0
Proteobacteria	Alphaproteobacteria	Caulobacterales	Caulobacteraceae	Phenylobacterium	1	1	1	0	0	1	0	0	1	1	0	0	0	0	1	0	0	0	0
Proteobacteria	Alphaproteobacteria	Caulobacterales	Caulobacteraceae	unclassified	2	0	1	0	0	0	0	0	0	0	0	0	0	0	1	0	0	0	0
Proteobacteria	Alphaproteobacteria	Caulobacterales	Hyphomonadaceae	Hyphomonas	2	0	0	1	0	2	0	0	0	0	0	0	0	0	0	0	0	0	0
Proteobacteria	Alphaproteobacteria	Caulobacterales	Hyphomonadaceae	unclassified	2	0	0	2	0	0	0	0	0	0	0	0	0	0	0	0	0	0	0
Proteobacteria	Alphaproteobacteria	Caulobacterales	unclassified	unclassified	1	0	1	0	1	0	0	0	0	0	0	0	0	0	0	0	0	0	0
Proteobacteria	Alphaproteobacteria	Kordiimonadales	Kordiimonadaceae	Kordiimonas	1	0	0	1	0	0	0	0	0	0	0	0	0	0	0	0	0	0	0
Proteobacteria	Alphaproteobacteria	Rhizobiales	Aurantimonadaceae	Aurantimonas	1	0	0	0	0	1	0	0	0	0	0	0	0	0	0	0	0	0	0
Proteobacteria	Alphaproteobacteria	Rhizobiales	Bradyrhizobiaceae	Bosea	1	0	0	0	1	1	0	0	1	1	0	0	0	1	1	0	1	0	0
Proteobacteria	Alphaproteobacteria	Rhizobiales	Bradyrhizobiaceae	Bradyrhizobium	1	0	0	1	0	0	0	0	0	0	0	0	0	0	0	0	0	0	0
Proteobacteria	Alphaproteobacteria	Rhizobiales	Bradyrhizobiaceae	unclassified	1	1	1	1	1	1	0	1	1	1	0	0	0	0	0	0	0	0	0
Proteobacteria	Alphaproteobacteria	Rhizobiales	Hyphomicrobiaceae	Devosia	2	0	0	0	0	0	0	0	0	0	1	0	0	0	0	0	1	0	0
Proteobacteria	Alphaproteobacteria	Rhizobiales	Hyphomicrobiaceae	Hyphomicrobium	3	0	0	0	0	1	0	0	1	0	0	0	0	0	1	0	0	0	0
Proteobacteria	Alphaproteobacteria	Rhizobiales	Hyphomicrobiaceae	Pedomicrobium	1	0	0	0	0	0	0	0	0	1	0	0	0	0	0	0	0	0	0
Proteobacteria	Alphaproteobacteria	Rhizobiales	Hyphomicrobiaceae	unclassified	3	0	0	1	1	1	1	0	1	3	0	0	0	0	0	0	0	0	0
Proteobacteria	Alphaproteobacteria	Rhizobiales	Methylobacteriaceae	Methylobacterium	1	1	1	1	1	1	1	1	1	1	0	0	0	0	0	0	0	0	0
Proteobacteria	Alphaproteobacteria	Rhizobiales	Methylocystaceae	unclassified	1	0	1	0	0	0	0	0	0	0	0	0	0	0	0	0	0	0	0
Proteobacteria	Alphaproteobacteria	Rhizobiales	Rhodobiaceae	Anderseniella	7	0	0	0	0	0	7	0	0	0	0	0	0	0	0	0	0	0	0
Proteobacteria	Alphaproteobacteria	Rhizobiales	unclassified	unclassified	35	2	3	1	4	10	19	1	8	10	1	2	0	1	1	1	2	1	1
Proteobacteria	Alphaproteobacteria	Rhizobiales	Xanthobacteraceae	Labrys	1	0	0	0	0	0	0	0	1	0	0	0	0	0	0	0	0	0	0
Proteobacteria	Alphaproteobacteria	Rhodobacterales	Rhodobacteraceae	Jannaschia	1	0	0	0	0	0	1	0	0	0	0	0	0	0	0	0	0	0	0
Proteobacteria	Alphaproteobacteria	Rhodobacterales	Rhodobacteraceae	Litoreibacter	1	0	0	0	0	0	1	0	0	0	0	0	0	0	0	0	0	0	0
Proteobacteria	Alphaproteobacteria	Rhodobacterales	Rhodobacteraceae	Marivita	1	0	0	0	0	0	1	0	0	0	0	0	0	0	0	0	0	0	0
Proteobacteria	Alphaproteobacteria	Rhodobacterales	Rhodobacteraceae	Paracoccus	1	1	0	0	0	1	1	1	0	0	0	0	0	0	0	0	0	1	1
Proteobacteria	Alphaproteobacteria	Rhodobacterales	Rhodobacteraceae	Rhodobacter	3	0	1	0	2	2	1	1	2	2	0	0	0	0	0	0	1	0	0
Proteobacteria	Alphaproteobacteria	Rhodobacterales	Rhodobacteraceae	Rubellimicrobium	1	1	1	0	0	0	0	1	0	0	0	0	0	0	0	0	0	0	0
Proteobacteria	Alphaproteobacteria	Rhodobacterales	Rhodobacteraceae	Sulfitobacter	1	0	0	1	0	0	1	0	0	0	0	0	1	1	1	0	0	0	1
Proteobacteria	Alphaproteobacteria	Rhodobacterales	Rhodobacteraceae	unclassified	44	0	1	8	4	3	38	0	1	1	0	0	2	0	0	0	0	0	1
Proteobacteria	Alphaproteobacteria	Rhodospirillales	Acetobacteraceae	Roseomonas	3	1	2	0	1	1	1	1	1	1	0	0	0	0	0	1	0	0	0
Proteobacteria	Alphaproteobacteria	Rhodospirillales	Acetobacteraceae	unclassified	14	2	7	0	4	0	1	3	4	5	0	0	0	0	0	0	0	0	0
Proteobacteria	Alphaproteobacteria	Rhodospirillales	Rhodospirillaceae	unclassified	6	0	0	3	1	0	0	0	0	2	0	0	0	0	0	0	0	0	0
Proteobacteria	Alphaproteobacteria	Rhodospirillales	unclassified	unclassified	1	0	0	0	0	0	0	0	0	1	0	0	0	0	0	0	0	0	0
Proteobacteria	Alphaproteobacteria	Sphingomonadales	Erythrobacteraceae	Porphyrobacter	2	0	0	1	1	1	0	0	2	0	0	0	1	1	1	0	1	0	0
Proteobacteria	Alphaproteobacteria	Sphingomonadales	Erythrobacteraceae	unclassified	1	0	0	0	0	0	1	0	0	0	0	0	0	0	0	0	0	0	0
Proteobacteria	Alphaproteobacteria	Sphingomonadales	Sphingomonadaceae	Blastomonas	1	0	0	0	0	0	1	0	0	0	0	0	0	0	0	0	0	0	0
Proteobacteria	Alphaproteobacteria	Sphingomonadales	Sphingomonadaceae	unclassified	10	1	5	2	5	3	3	2	4	3	2	2	1	2	3	2	2	0	1
Proteobacteria	Alphaproteobacteria	Sphingomonadales	unclassified	unclassified	8	0	1	0	1	0	5	0	0	1	0	0	0	0	0	0	0	0	0
Proteobacteria	Alphaproteobacteria	unclassified	unclassified	unclassified	82	0	5	5	5	20	38	1	10	22	0	0	0	0	0	0	0	0	0
Proteobacteria	Betaproteobacteria	Burkholderiales	Alcaligenaceae	unclassified	1	0	0	0	0	1	0	0	0	0	0	0	0	0	0	0	0	0	0
Proteobacteria	Betaproteobacteria	Burkholderiales	Burkholderiaceae	Burkholderia	1	0	0	1	0	0	0	0	0	0	0	0	0	0	0	0	0	0	0
Proteobacteria	Betaproteobacteria	Burkholderiales	Burkholderiaceae	Cupriavidus	1	0	0	1	0	0	0	0	0	1	0	0	0	0	0	0	0	0	0
Proteobacteria	Betaproteobacteria	Burkholderiales	Burkholderiaceae	Ralstonia	3	0	0	3	1	1	0	2	1	1	0	0	0	0	0	0	0	0	0
Proteobacteria	Betaproteobacteria	Burkholderiales	Burkholderiales_incertae_sedis	Aquabacterium	1	0	0	1	0	0	0	1	1	1	0	0	0	0	0	0	0	0	0
Proteobacteria	Betaproteobacteria	Burkholderiales	Burkholderiales_incertae_sedis	Paucibacter	1	0	0	0	0	0	0	0	0	0	0	0	0	0	1	0	0	0	0
Proteobacteria	Betaproteobacteria	Burkholderiales	Burkholderiales_incertae_sedis	unclassified	1	0	0	0	0	1	0	0	0	0	0	0	0	0	0	0	0	0	0
Proteobacteria	Betaproteobacteria	Burkholderiales	Comamonadaceae	Comamonas	1	0	0	1	0	0	0	0	0	0	0	0	0	0	0	0	0	0	0
Proteobacteria	Betaproteobacteria	Burkholderiales	Comamonadaceae	Diaphorobacter	1	0	0	0	0	0	0	1	0	0	0	0	0	0	0	0	0	0	0
Proteobacteria	Betaproteobacteria	Burkholderiales	Comamonadaceae	Hydrogenophaga	1	0	0	0	1	1	0	0	0	0	0	0	0	0	0	0	1	0	0
Proteobacteria	Betaproteobacteria	Burkholderiales	Comamonadaceae	Pelomonas	1	0	0	1	1	0	0	1	0	0	0	0	0	0	0	0	0	0	0
Proteobacteria	Betaproteobacteria	Burkholderiales	Comamonadaceae	Polaromonas	5	2	1	0	1	0	0	1	1	0	0	2	0	5	1	2	1	1	0
Proteobacteria	Betaproteobacteria	Burkholderiales	Comamonadaceae	unclassified	24	12	4	0	1	4	0	4	4	5	0	0	0	3	3	0	2	3	0
Proteobacteria	Betaproteobacteria	Burkholderiales	Comamonadaceae	Variovorax	2	1	0	0	0	0	0	0	0	0	2	1	0	0	0	0	0	0	0
Proteobacteria	Betaproteobacteria	Burkholderiales	Oxalobacteraceae	Herbaspirillum	2	0	0	2	0	1	0	2	1	1	0	0	0	0	0	0	0	0	0
Proteobacteria	Betaproteobacteria	Burkholderiales	Oxalobacteraceae	Herminiimonas	1	0	0	0	0	0	0	0	0	0	1	1	0	1	1	1	0	0	0
Proteobacteria	Betaproteobacteria	Burkholderiales	Oxalobacteraceae	Massilia	1	0	0	0	0	0	0	1	0	0	0	0	0	0	0	0	0	0	0
Proteobacteria	Betaproteobacteria	Burkholderiales	Oxalobacteraceae	unclassified	10	0	0	1	1	1	0	3	1	1	0	0	0	0	1	4	1	0	0
Proteobacteria	Betaproteobacteria	Burkholderiales	Oxalobacteraceae	Undibacterium	1	0	0	0	0	0	0	0	0	1	0	0	0	0	0	0	0	0	0
Proteobacteria	Betaproteobacteria	Burkholderiales	unclassified	unclassified	16	5	8	0	1	1	0	3	0	3	0	1	1	0	1	1	0	1	0
Proteobacteria	Betaproteobacteria	Hydrogenophilales	Hydrogenophilaceae	Sulfuricella	2	0	0	0	0	0	0	0	0	2	0	0	0	0	0	0	0	0	0
Proteobacteria	Betaproteobacteria	Hydrogenophilales	Hydrogenophilaceae	Thiobacillus	3	0	0	0	0	2	1	0	0	2	0	0	0	0	0	0	0	0	0
Proteobacteria	Betaproteobacteria	Neisseriales	Neisseriaceae	Simonsiella	1	0	0	0	0	0	0	1	0	0	0	0	0	0	0	0	0	0	0
Proteobacteria	Betaproteobacteria	Nitrosomonadales	Nitrosomonadaceae	Nitrosospira	1	1	0	0	0	0	0	1	0	0	0	0	0	0	0	0	0	0	0
Proteobacteria	Betaproteobacteria	Rhodocyclales	Rhodocyclaceae	unclassified	3	0	0	0	0	0	0	0	0	3	0	0	0	0	0	0	0	0	0
Proteobacteria	Betaproteobacteria	unclassified	unclassified	unclassified	17	1	3	0	0	2	0	1	4	9	0	0	0	0	0	0	0	0	0
Proteobacteria	Deltaproteobacteria	Bdellovibrionales	Bdellovibrionaceae	Vampirovibrio	1	0	0	0	0	0	1	0	0	0	0	0	0	0	0	0	0	0	0
Proteobacteria	Deltaproteobacteria	Desulfobacterales	Desulfobacteraceae	Desulfobacterium	2	0	0	0	0	0	2	0	0	0	0	0	0	0	0	0	0	0	0
Proteobacteria	Deltaproteobacteria	Desulfobacterales	Desulfobacteraceae	Desulfobacula	1	0	0	0	0	0	1	0	0	0	0	0	0	0	0	0	0	0	0
Proteobacteria	Deltaproteobacteria	Desulfobacterales	Desulfobacteraceae	unclassified	4	0	0	0	0	1	1	0	0	2	0	0	0	0	0	0	0	0	0
Proteobacteria	Deltaproteobacteria	Desulfobacterales	Desulfobulbaceae	Desulfobulbus	1	0	0	0	0	0	0	0	1	1	0	0	0	0	0	0	0	0	0
Proteobacteria	Deltaproteobacteria	Desulfobacterales	Desulfobulbaceae	unclassified	4	0	0	1	0	0	3	0	0	0	0	0	0	0	0	0	0	0	0
Proteobacteria	Deltaproteobacteria	Desulfobacterales	unclassified	unclassified	3	0	0	0	0	1	2	0	1	2	0	0	0	0	0	0	0	0	0
Proteobacteria	Deltaproteobacteria	Desulfovibrionales	Desulfovibrionaceae	Desulfovibrio	2	0	0	0	0	0	1	0	0	1	0	0	0	0	0	0	0	0	0
Proteobacteria	Deltaproteobacteria	Desulfuromonadales	Desulfuromonadaceae	Desulfuromusa	1	0	0	0	0	0	1	0	0	0	0	0	0	0	0	0	0	0	0
Proteobacteria	Deltaproteobacteria	Desulfuromonadales	Desulfuromonadaceae	unclassified	1	0	0	0	0	0	1	0	0	0	0	0	0	0	0	0	0	0	0
Proteobacteria	Deltaproteobacteria	Desulfuromonadales	Geobacteraceae	Geobacter	1	0	0	0	0	0	0	0	0	1	0	0	0	0	0	0	0	0	0
Proteobacteria	Deltaproteobacteria	Desulfuromonadales	unclassified	unclassified	1	0	0	0	0	0	0	0	0	1	0	0	0	0	0	0	0	0	0
Proteobacteria	Deltaproteobacteria	Myxococcales	Cystobacteraceae	Anaeromyxobacter	1	0	0	0	0	0	0	0	1	0	0	0	0	0	0	0	0	0	0
Proteobacteria	Deltaproteobacteria	Myxococcales	Cystobacteraceae	unclassified	3	2	1	0	0	0	0	0	0	0	0	0	0	0	0	0	0	0	0
Proteobacteria	Deltaproteobacteria	Myxococcales	Kofleriaceae	Kofleria	1	0	0	0	0	0	0	0	0	1	0	0	0	0	0	0	0	0	0
Proteobacteria	Deltaproteobacteria	Myxococcales	unclassified	unclassified	3	1	1	1	0	0	0	0	0	0	0	0	0	0	0	0	0	0	0
Proteobacteria	Deltaproteobacteria	unclassified	unclassified	unclassified	8	0	0	0	0	1	2	0	1	4	0	0	0	0	0	0	0	0	0
Proteobacteria	Epsilonproteobacteria	Campylobacterales	Campylobacteraceae	unclassified	1	0	0	0	0	1	0	0	0	0	0	0	0	0	0	0	0	0	0
Proteobacteria	Epsilonproteobacteria	Campylobacterales	Helicobacteraceae	Sulfurimonas	3	0	0	0	0	1	1	0	0	1	0	0	0	0	0	0	0	0	0
Proteobacteria	Epsilonproteobacteria	Campylobacterales	unclassified	unclassified	1	0	0	0	0	0	1	0	0	0	0	0	0	0	0	0	0	0	0
Proteobacteria	Epsilonproteobacteria	unclassified	unclassified	unclassified	1	0	0	0	0	0	1	0	0	0	0	0	0	0	0	0	0	0	0
Proteobacteria	Gammaproteobacteria	Alteromonadales	Alteromonadaceae	Marinobacter	4	0	0	0	0	0	0	0	0	0	0	0	3	0	0	0	1	0	2
Proteobacteria	Gammaproteobacteria	Alteromonadales	Idiomarinaceae	Idiomarina	1	0	0	0	0	0	0	0	0	0	0	0	1	0	0	0	0	0	0
Proteobacteria	Gammaproteobacteria	Chromatiales	Chromatiaceae	Thiocapsa	1	0	0	0	0	0	1	0	0	0	0	0	0	0	0	0	0	0	0
Proteobacteria	Gammaproteobacteria	Chromatiales	Granulosicoccaceae	Granulosicoccus	1	0	0	0	0	0	1	0	0	0	0	0	0	0	0	0	0	0	0
Proteobacteria	Gammaproteobacteria	Legionellales	Coxiellaceae	Aquicella	4	0	0	0	0	3	0	0	0	1	0	0	0	0	0	0	0	0	0
Proteobacteria	Gammaproteobacteria	Legionellales	Legionellaceae	Legionella	21	0	0	1	3	10	0	0	13	12	0	0	0	0	0	0	0	0	0
Proteobacteria	Gammaproteobacteria	Oceanospirillales	Halomonadaceae	Halomonas	3	0	0	0	0	0	0	0	0	0	0	0	2	0	0	0	0	0	2
Proteobacteria	Gammaproteobacteria	Pseudomonadales	Moraxellaceae	Acinetobacter	1	0	0	1	0	0	0	0	0	0	0	0	0	0	0	0	0	0	0
Proteobacteria	Gammaproteobacteria	Pseudomonadales	Moraxellaceae	Enhydrobacter	1	0	0	0	0	0	0	0	0	0	0	0	0	1	0	1	0	0	0
Proteobacteria	Gammaproteobacteria	Pseudomonadales	Moraxellaceae	Psychrobacter	3	0	0	0	0	0	0	0	0	0	0	0	1	1	1	0	1	0	2
Proteobacteria	Gammaproteobacteria	Pseudomonadales	Pseudomonadaceae	Pseudomonas	1	0	0	0	0	0	0	0	0	0	0	0	0	1	1	0	0	0	0
Proteobacteria	Gammaproteobacteria	Pseudomonadales	Pseudomonadaceae	Rhizobacter	3	0	2	0	0	0	0	1	1	0	0	0	0	0	0	0	0	0	0
Proteobacteria	Gammaproteobacteria	Pseudomonadales	Pseudomonadaceae	unclassified	2	0	0	0	0	0	0	0	0	0	0	0	0	0	0	0	0	0	2
Proteobacteria	Gammaproteobacteria	unclassified	unclassified	unclassified	26	0	0	1	0	6	3	0	9	12	0	0	1	0	0	0	0	0	0
Proteobacteria	Gammaproteobacteria	Xanthomonadales	Xanthomonadaceae	Dokdonella	1	1	0	0	0	0	0	0	0	0	0	0	0	0	0	0	0	0	0
Proteobacteria	Gammaproteobacteria	Xanthomonadales	Xanthomonadaceae	Lysobacter	4	2	1	0	0	0	0	2	0	0	0	0	0	0	0	1	0	1	0
Proteobacteria	Gammaproteobacteria	Xanthomonadales	Xanthomonadaceae	Pseudoxanthomonas	2	0	0	0	0	0	0	0	0	0	0	0	0	1	0	0	1	1	0
Proteobacteria	Gammaproteobacteria	Xanthomonadales	Xanthomonadaceae	Stenotrophomonas	1	0	0	1	0	0	0	1	0	0	0	0	0	0	0	0	0	0	0
Proteobacteria	Gammaproteobacteria	Xanthomonadales	Xanthomonadaceae	unclassified	12	4	4	1	1	2	0	3	1	0	0	1	0	0	0	0	0	0	0
Proteobacteria	unclassified	unclassified	unclassified	unclassified	66	3	1	3	3	17	15	0	7	27	0	0	0	1	1	0	0	0	0
Spirochaetes	Spirochaetes	Spirochaetales	Leptospiraceae	Leptospira	1	0	0	0	0	0	0	0	0	1	0	0	0	0	0	0	0	0	0
Spirochaetes	Spirochaetes	Spirochaetales	Spirochaetaceae	Spirochaeta	4	0	0	0	0	1	3	0	0	1	0	0	0	0	0	0	0	0	0
Spirochaetes	Spirochaetes	Spirochaetales	Spirochaetaceae	unclassified	1	0	0	0	0	0	0	0	0	1	0	0	0	0	0	0	0	0	0
Synergistetes	Synergistia	Synergistales	Synergistaceae	Thermovirga	1	0	0	0	0	0	1	0	0	0	0	0	0	0	0	0	0	0	0
TM7	TM7_class_incertae_sedis	TM7_order_incertae_sedis	TM7_family_incertae_sedis	TM7_genus_incertae_sedis	50	5	0	7	5	21	13	2	6	9	0	0	0	0	0	0	0	0	0
unclassified	unclassified	unclassified	unclassified	unclassified	486	55	52	20	21	75	116	26	43	148	0	1	0	0	0	0	0	0	0
Verrucomicrobia	Opitutae	Puniceicoccales	Puniceicoccaceae	Coraliomargarita	1	0	0	1	0	0	0	0	0	0	0	0	0	0	0	0	0	0	0
Verrucomicrobia	Opitutae	unclassified	unclassified	unclassified	1	0	0	0	0	0	1	0	0	0	0	0	0	0	0	0	0	0	0
Verrucomicrobia	Spartobacteria	Spartobacteria_order_incertae_sedis	Spartobacteria_family_incertae_sedis	Spartobacteria_genera_incertae_sedis	3	1	0	0	0	2	0	0	0	0	0	0	0	0	0	0	0	0	0
Verrucomicrobia	Spartobacteria	Spartobacteria_order_incertae_sedis	Spartobacteria_family_incertae_sedis	unclassified	2	0	0	0	0	1	0	0	0	1	0	0	0	0	0	0	0	0	0
Verrucomicrobia	Subdivision3	Subdivision3_order_incertae_sedis	Subdivision3_family_incertae_sedis	3_genus_incertae_sedis	1	0	0	0	0	0	0	1	0	0	0	0	0	0	0	0	0	0	0
Verrucomicrobia	unclassified	unclassified	unclassified	unclassified	2	0	1	0	0	1	0	0	0	0	0	0	0	0	0	0	0	0	0
Verrucomicrobia	Verrucomicrobiae	Verrucomicrobiales	Verrucomicrobiaceae	Haloferula	1	0	0	1	0	0	0	0	0	0	0	0	0	0	0	0	0	0	0
Verrucomicrobia	Verrucomicrobiae	Verrucomicrobiales	Verrucomicrobiaceae	Luteolibacter	4	0	0	2	0	2	1	0	0	0	0	0	0	0	0	0	0	0	0
WS3	WS3_class_incertae_sedis	WS3_order_incertae_sedis	WS3_family_incertae_sedis	WS3_genus_incertae_sedis	2	0	0	0	0	1	0	0	0	1	0	0	0	0	0	0	0	0	0

## Sheet: 5phyla_F
					Total OTUs in genus	OTUs per sample
Phylum	Class	Order	Family	Genus		BB115.F	BB50.F	LA3_Lit.F	PQP_Lit.F	SC6_Lit.F	SK5_Lit.F	TM2_Lit.F	TM4_Lit.F	WO10_Lit.F	BB115_cult	BB50_cult	LA3_cult	PQP_cult	SK_cult	SO_cult	TM2_cult	TM4_cult	WO10_cult
Actinobacteria	Actinobacteria	Acidimicrobiales	Acidimicrobiaceae	Ilumatobacter	11	0	0	1	1	2	5	2	2	1	0	0	0	0	0	0	0	0	0
Actinobacteria	Actinobacteria	Acidimicrobiales	Iamiaceae	Iamia	12	2	3	1	0	2	1	0	2	1	0	0	0	0	0	0	0	0	0
Actinobacteria	Actinobacteria	Acidimicrobiales	unclassified	unclassified	8	0	1	0	1	2	0	1	2	5	0	0	0	0	0	0	0	0	0
Actinobacteria	Actinobacteria	Actinomycetales	Actinomycetaceae	Actinomyces	2	0	0	0	0	0	0	2	0	0	0	0	0	0	0	0	0	0	0
Actinobacteria	Actinobacteria	Actinomycetales	Brevibacteriaceae	Brevibacterium	1	0	0	0	0	0	0	0	0	1	0	0	0	0	0	0	0	0	0
Actinobacteria	Actinobacteria	Actinomycetales	Corynebacteriaceae	Corynebacterium	9	0	0	1	1	0	0	8	0	1	0	0	0	0	0	0	0	0	0
Actinobacteria	Actinobacteria	Actinomycetales	Cryptosporangiaceae	Cryptosporangium	1	0	1	0	0	0	0	1	0	0	0	0	0	0	0	0	0	0	0
Actinobacteria	Actinobacteria	Actinomycetales	Demequinaceae	Demequina	3	0	0	0	0	0	2	0	0	1	0	0	0	0	0	0	0	0	0
Actinobacteria	Actinobacteria	Actinomycetales	Dermabacteraceae	Brachybacterium	1	0	0	0	0	0	0	1	0	0	0	0	0	0	0	0	0	0	0
Actinobacteria	Actinobacteria	Actinomycetales	Dermacoccaceae	Dermacoccus	2	0	0	0	1	0	0	2	0	0	0	0	0	0	0	0	0	0	0
Actinobacteria	Actinobacteria	Actinomycetales	Geodermatophilaceae	Modestobacter	2	0	0	0	0	0	0	0	0	0	0	2	0	0	0	0	0	0	0
Actinobacteria	Actinobacteria	Actinomycetales	Intrasporangiaceae	Janibacter	2	0	0	0	1	0	0	0	0	0	0	0	1	0	0	0	0	0	0
Actinobacteria	Actinobacteria	Actinomycetales	Intrasporangiaceae	Knoellia	3	0	1	0	0	0	0	0	0	0	1	0	0	0	0	0	0	1	0
Actinobacteria	Actinobacteria	Actinomycetales	Intrasporangiaceae	Tetrasphaera	1	0	0	0	1	0	0	0	0	0	0	0	0	0	0	0	0	0	0
Actinobacteria	Actinobacteria	Actinomycetales	Intrasporangiaceae	unclassified	7	1	2	0	1	0	0	0	1	0	2	0	0	0	1	0	0	0	0
Actinobacteria	Actinobacteria	Actinomycetales	Microbacteriaceae	Agreia	1	1	0	0	0	0	0	0	0	0	0	0	0	0	0	0	0	0	0
Actinobacteria	Actinobacteria	Actinomycetales	Microbacteriaceae	Cryobacterium	7	2	0	0	2	3	1	0	0	1	0	0	0	2	3	0	0	0	1
Actinobacteria	Actinobacteria	Actinomycetales	Microbacteriaceae	Leifsonia	1	0	0	0	1	1	0	0	1	1	0	0	0	0	0	0	0	0	0
Actinobacteria	Actinobacteria	Actinomycetales	Microbacteriaceae	Marisediminicola	2	0	0	1	0	1	0	1	0	0	0	0	0	0	0	1	2	0	1
Actinobacteria	Actinobacteria	Actinomycetales	Microbacteriaceae	Microbacterium	2	0	0	0	0	0	0	0	0	0	1	1	0	0	0	0	0	1	0
Actinobacteria	Actinobacteria	Actinomycetales	Microbacteriaceae	Rathayibacter	1	0	0	0	0	0	0	1	0	0	0	0	0	0	0	0	0	0	0
Actinobacteria	Actinobacteria	Actinomycetales	Microbacteriaceae	Rhodoglobus	1	0	0	0	0	0	0	0	0	0	0	0	0	1	0	0	1	0	1
Actinobacteria	Actinobacteria	Actinomycetales	Microbacteriaceae	Salinibacterium	2	0	0	0	1	0	0	1	0	0	0	0	1	1	1	1	0	0	1
Actinobacteria	Actinobacteria	Actinomycetales	Microbacteriaceae	Subtercola	1	0	0	0	0	0	0	0	0	0	0	1	0	0	0	0	0	0	0
Actinobacteria	Actinobacteria	Actinomycetales	Microbacteriaceae	unclassified	20	1	0	2	5	3	2	0	4	3	1	1	1	2	1	4	1	2	1
Actinobacteria	Actinobacteria	Actinomycetales	Micrococcaceae	Arthrobacter	18	1	5	0	1	1	0	4	0	1	5	7	0	5	2	4	3	6	3
Actinobacteria	Actinobacteria	Actinomycetales	Micrococcaceae	Kocuria	4	0	0	0	0	0	0	0	0	0	0	2	1	0	1	0	0	2	0
Actinobacteria	Actinobacteria	Actinomycetales	Micrococcaceae	Micrococcus	2	0	0	0	0	0	0	1	0	0	0	0	2	0	0	0	0	1	0
Actinobacteria	Actinobacteria	Actinomycetales	Micrococcaceae	Rothia	3	0	0	1	0	0	0	0	0	0	0	2	0	2	1	0	0	0	0
Actinobacteria	Actinobacteria	Actinomycetales	Micrococcaceae	unclassified	1	0	0	0	0	0	0	1	0	0	0	0	0	0	0	0	0	1	0
Actinobacteria	Actinobacteria	Actinomycetales	Micromonosporaceae	Micromonospora	3	0	0	0	3	0	0	0	0	0	0	0	0	0	0	0	0	0	0
Actinobacteria	Actinobacteria	Actinomycetales	Micromonosporaceae	unclassified	2	0	1	0	1	0	0	0	0	0	0	0	0	0	0	0	0	0	0
Actinobacteria	Actinobacteria	Actinomycetales	Mycobacteriaceae	Mycobacterium	2	0	0	0	1	1	0	0	1	0	0	0	0	0	0	0	0	0	0
Actinobacteria	Actinobacteria	Actinomycetales	Nakamurellaceae	Humicoccus	3	1	0	0	1	0	0	0	0	0	1	0	0	0	0	0	0	0	0
Actinobacteria	Actinobacteria	Actinomycetales	Nakamurellaceae	unclassified	3	2	0	0	0	0	0	0	0	0	0	1	0	0	0	0	0	0	0
Actinobacteria	Actinobacteria	Actinomycetales	Nocardiaceae	Gordonia	1	0	0	0	1	0	0	0	0	0	0	0	0	0	0	0	0	0	0
Actinobacteria	Actinobacteria	Actinomycetales	Nocardiaceae	Rhodococcus	3	0	0	0	1	0	0	1	0	0	0	0	0	2	1	1	0	2	0
Actinobacteria	Actinobacteria	Actinomycetales	Nocardiaceae	unclassified	4	1	0	0	0	0	0	0	0	0	3	1	0	1	0	2	0	0	0
Actinobacteria	Actinobacteria	Actinomycetales	Nocardioidaceae	Aeromicrobium	4	3	1	0	0	0	0	0	0	0	0	1	0	0	0	0	0	0	1
Actinobacteria	Actinobacteria	Actinomycetales	Nocardioidaceae	Marmoricola	2	2	1	0	0	0	0	0	0	0	0	0	0	0	0	0	0	0	0
Actinobacteria	Actinobacteria	Actinomycetales	Nocardioidaceae	Nocardioides	22	2	11	0	0	0	0	3	1	0	1	2	1	0	1	2	0	0	1
Actinobacteria	Actinobacteria	Actinomycetales	Nocardioidaceae	unclassified	5	1	1	0	0	0	1	1	0	0	0	0	0	0	0	0	0	0	1
Actinobacteria	Actinobacteria	Actinomycetales	Propionibacteriaceae	Friedmanniella	3	2	1	0	0	0	0	0	0	0	0	0	0	0	0	0	0	0	0
Actinobacteria	Actinobacteria	Actinomycetales	Propionibacteriaceae	Microlunatus	1	0	0	0	0	0	0	1	0	0	0	0	0	0	0	0	0	0	0
Actinobacteria	Actinobacteria	Actinomycetales	Propionibacteriaceae	Propionibacterium	3	0	0	1	1	0	0	3	1	1	0	0	0	0	0	0	0	0	0
Actinobacteria	Actinobacteria	Actinomycetales	Propionibacteriaceae	unclassified	7	4	1	0	0	0	0	1	0	0	1	2	0	0	0	0	0	0	0
Actinobacteria	Actinobacteria	Actinomycetales	Pseudonocardiaceae	Pseudonocardia	2	1	0	0	1	0	0	0	0	0	0	0	0	0	0	0	0	0	0
Actinobacteria	Actinobacteria	Actinomycetales	Pseudonocardiaceae	unclassified	2	1	0	0	0	0	1	0	0	0	0	0	0	0	0	0	0	0	0
Actinobacteria	Actinobacteria	Actinomycetales	unclassified	unclassified	77	17	7	1	9	13	8	14	6	10	0	1	0	0	0	1	0	0	0
Actinobacteria	Actinobacteria	Euzebyales	Euzebyaceae	Euzebya	1	0	0	0	0	0	1	0	0	0	0	0	0	0	0	0	0	0	0
Actinobacteria	Actinobacteria	Nitriliruptorales	Nitriliruptoraceae	Nitriliruptor	1	0	0	0	0	0	1	0	0	0	0	0	0	0	0	0	0	0	0
Actinobacteria	Actinobacteria	Solirubrobacterales	Patulibacteraceae	Patulibacter	1	0	0	0	0	0	0	0	0	0	0	1	0	0	0	0	0	0	0
Actinobacteria	Actinobacteria	Solirubrobacterales	Solirubrobacteraceae	Solirubrobacter	4	2	1	0	0	1	0	0	0	0	0	0	0	0	0	0	0	0	0
Actinobacteria	Actinobacteria	Solirubrobacterales	unclassified	unclassified	8	1	4	0	0	0	0	4	0	0	0	0	0	0	0	0	0	0	0
Actinobacteria	Actinobacteria	unclassified	unclassified	unclassified	56	9	5	1	3	10	16	4	12	10	0	0	0	0	0	0	0	0	0
Bacteroidetes	Bacteroidetes_incertae_sedis_class_incertae_sedis	Bacteroidetes_incertae_sedis_order_incertae_sedis	Bacteroidetes_incertae_sedis_family_incertae_sedis	Ohtaekwangia	2	1	1	0	0	0	0	0	0	0	0	0	0	0	0	0	0	0	0
Bacteroidetes	Bacteroidia	Bacteroidales	Porphyromonadaceae	Paludibacter	1	0	0	0	0	0	0	0	0	1	0	0	0	0	0	0	0	0	0
Bacteroidetes	Flavobacteria	Flavobacteriales	Cryomorphaceae	Cryomorpha	1	0	0	1	0	0	0	0	0	0	0	0	0	0	0	0	0	0	0
Bacteroidetes	Flavobacteria	Flavobacteriales	Flavobacteriaceae	Aequorivita	2	0	0	0	0	0	0	0	0	0	0	0	0	0	0	0	1	0	1
Bacteroidetes	Flavobacteria	Flavobacteriales	Flavobacteriaceae	Arenibacter	2	0	0	0	0	0	2	0	0	0	0	0	0	0	0	0	0	0	0
Bacteroidetes	Flavobacteria	Flavobacteriales	Flavobacteriaceae	Cellulophaga	2	0	0	0	0	1	1	0	0	0	0	0	0	0	0	0	0	0	0
Bacteroidetes	Flavobacteria	Flavobacteriales	Flavobacteriaceae	Chryseobacterium	10	5	0	0	0	0	0	2	0	0	1	3	0	1	0	0	0	0	0
Bacteroidetes	Flavobacteria	Flavobacteriales	Flavobacteriaceae	Cloacibacterium	1	0	0	0	0	0	0	1	0	0	0	0	0	0	0	0	0	0	0
Bacteroidetes	Flavobacteria	Flavobacteriales	Flavobacteriaceae	Empedobacter	1	0	0	0	0	0	0	1	0	0	0	0	0	0	0	0	0	0	0
Bacteroidetes	Flavobacteria	Flavobacteriales	Flavobacteriaceae	Flavobacterium	39	7	1	0	0	2	1	1	2	3	0	3	0	22	2	3	2	0	1
Bacteroidetes	Flavobacteria	Flavobacteriales	Flavobacteriaceae	Gelidibacter	1	0	0	0	0	0	0	0	0	0	0	0	0	0	0	0	1	0	1
Bacteroidetes	Flavobacteria	Flavobacteriales	Flavobacteriaceae	Gillisia	5	0	1	2	0	0	2	1	0	0	0	0	1	0	1	0	1	0	1
Bacteroidetes	Flavobacteria	Flavobacteriales	Flavobacteriaceae	Maribacter	4	0	0	2	0	0	2	0	0	0	0	0	1	0	0	0	0	0	0
Bacteroidetes	Flavobacteria	Flavobacteriales	Flavobacteriaceae	Persicivirga	2	0	0	2	0	0	0	0	0	0	0	0	0	0	0	0	0	0	0
Bacteroidetes	Flavobacteria	Flavobacteriales	Flavobacteriaceae	Psychroflexus	2	0	0	1	0	0	0	0	0	0	0	0	1	0	1	0	0	0	1
Bacteroidetes	Flavobacteria	Flavobacteriales	Flavobacteriaceae	Salegentibacter	1	0	0	0	0	0	0	0	0	0	0	0	1	0	0	0	0	0	0
Bacteroidetes	Flavobacteria	Flavobacteriales	Flavobacteriaceae	Subsaxibacter	4	0	0	3	0	1	0	0	0	0	0	0	0	0	0	0	0	0	0
Bacteroidetes	Flavobacteria	Flavobacteriales	Flavobacteriaceae	Subsaximicrobium	1	0	0	1	0	0	0	0	0	0	0	0	0	0	0	0	0	0	0
Bacteroidetes	Flavobacteria	Flavobacteriales	Flavobacteriaceae	unclassified	20	0	0	11	0	1	3	3	1	1	0	0	2	0	0	0	0	0	0
Bacteroidetes	Flavobacteria	Flavobacteriales	Flavobacteriaceae	Winogradskyella	6	0	0	1	0	0	4	0	0	0	0	0	0	0	0	0	0	0	1
Bacteroidetes	Flavobacteria	Flavobacteriales	unclassified	unclassified	6	0	0	4	0	2	0	0	0	0	0	0	0	0	0	0	0	0	0
Bacteroidetes	Sphingobacteria	Sphingobacteriales	Chitinophagaceae	Balneola	1	0	0	1	0	0	0	0	0	0	0	0	0	0	0	0	0	0	0
Bacteroidetes	Sphingobacteria	Sphingobacteriales	Chitinophagaceae	Ferruginibacter	12	5	5	0	0	0	0	1	1	1	0	0	0	0	0	0	0	0	0
Bacteroidetes	Sphingobacteria	Sphingobacteriales	Chitinophagaceae	Flavisolibacter	1	0	1	0	0	0	0	0	0	0	0	0	0	0	0	0	0	0	0
Bacteroidetes	Sphingobacteria	Sphingobacteriales	Chitinophagaceae	Flavitalea	1	1	0	0	0	0	0	0	0	0	0	0	0	0	0	0	0	0	0
Bacteroidetes	Sphingobacteria	Sphingobacteriales	Chitinophagaceae	Segetibacter	2	1	0	0	0	0	0	1	0	0	0	0	0	0	0	0	0	0	0
Bacteroidetes	Sphingobacteria	Sphingobacteriales	Chitinophagaceae	unclassified	37	18	13	0	0	1	0	3	1	3	0	0	0	0	0	0	0	0	0
Bacteroidetes	Sphingobacteria	Sphingobacteriales	Cyclobacteriaceae	Algoriphagus	4	0	0	1	0	0	3	0	1	0	0	0	0	0	0	0	2	0	1
Bacteroidetes	Sphingobacteria	Sphingobacteriales	Cyclobacteriaceae	Aquiflexum	1	0	0	0	0	1	0	0	0	0	0	0	0	0	0	0	0	0	0
Bacteroidetes	Sphingobacteria	Sphingobacteriales	Cyclobacteriaceae	Cyclobacterium	1	0	0	0	0	0	1	0	0	0	0	0	0	0	0	0	0	0	0
Bacteroidetes	Sphingobacteria	Sphingobacteriales	Cyclobacteriaceae	unclassified	1	0	0	1	0	0	0	0	0	0	0	0	0	0	0	0	0	0	0
Bacteroidetes	Sphingobacteria	Sphingobacteriales	Cytophagaceae	Arcicella	3	0	0	0	0	0	0	1	1	0	0	0	0	1	0	0	0	0	0
Bacteroidetes	Sphingobacteria	Sphingobacteriales	Cytophagaceae	Dyadobacter	1	0	0	0	1	0	0	0	0	0	0	0	0	0	0	0	0	0	0
Bacteroidetes	Sphingobacteria	Sphingobacteriales	Cytophagaceae	Hymenobacter	63	10	20	0	0	0	0	5	0	0	14	9	1	7	6	7	1	3	0
Bacteroidetes	Sphingobacteria	Sphingobacteriales	Cytophagaceae	Persicitalea	2	1	0	1	0	0	0	0	0	0	0	0	0	0	0	0	0	0	0
Bacteroidetes	Sphingobacteria	Sphingobacteriales	Cytophagaceae	Spirosoma	15	6	7	0	0	0	0	0	0	0	0	0	0	1	0	1	0	0	0
Bacteroidetes	Sphingobacteria	Sphingobacteriales	Cytophagaceae	unclassified	11	3	3	0	1	0	0	0	1	0	0	1	0	1	0	0	2	1	0
Bacteroidetes	Sphingobacteria	Sphingobacteriales	Flammeovirgaceae	Marinoscillum	1	0	0	1	0	0	0	0	0	0	0	0	0	0	0	0	0	0	0
Bacteroidetes	Sphingobacteria	Sphingobacteriales	Flammeovirgaceae	Marivirga	1	0	0	1	0	0	0	0	0	0	0	0	0	0	0	0	0	0	0
Bacteroidetes	Sphingobacteria	Sphingobacteriales	Flammeovirgaceae	unclassified	1	0	0	1	0	0	0	0	0	0	0	0	0	0	0	0	0	0	0
Bacteroidetes	Sphingobacteria	Sphingobacteriales	Saprospiraceae	Haliscomenobacter	1	0	0	0	0	0	0	0	1	1	0	0	0	0	0	0	0	0	0
Bacteroidetes	Sphingobacteria	Sphingobacteriales	Saprospiraceae	Lewinella	4	0	0	0	0	1	3	0	0	0	0	0	0	0	0	0	0	0	0
Bacteroidetes	Sphingobacteria	Sphingobacteriales	Saprospiraceae	unclassified	4	0	0	1	0	2	1	0	0	0	0	0	0	0	0	0	0	0	0
Bacteroidetes	Sphingobacteria	Sphingobacteriales	Sphingobacteriaceae	Mucilaginibacter	2	1	0	0	0	0	0	1	0	0	0	0	0	0	0	0	0	0	0
Bacteroidetes	Sphingobacteria	Sphingobacteriales	Sphingobacteriaceae	Pedobacter	11	3	1	0	0	0	0	1	0	0	0	1	0	3	0	0	0	2	0
Bacteroidetes	Sphingobacteria	Sphingobacteriales	Sphingobacteriaceae	unclassified	5	1	1	0	0	0	0	0	0	0	0	0	0	2	0	1	0	0	0
Bacteroidetes	Sphingobacteria	Sphingobacteriales	unclassified	unclassified	14	5	4	2	1	1	0	0	0	0	0	0	0	0	0	0	1	0	0
Bacteroidetes	unclassified	unclassified	unclassified	unclassified	68	4	8	1	0	8	15	1	2	30	0	0	1	0	0	0	0	0	0
Deinococcus-Thermus	Deinococci	Deinococcales	Deinococcaceae	Deinococcus	27	8	4	0	0	0	0	0	0	0	4	14	0	5	0	2	0	0	0
Deinococcus-Thermus	Deinococci	Deinococcales	Trueperaceae	Truepera	1	0	1	0	0	0	0	0	0	0	0	0	0	0	0	0	0	0	0
Firmicutes	Bacilli	Bacillales	Bacillaceae_1	Bacillus	8	0	0	0	0	0	0	1	0	0	0	5	1	0	1	0	1	1	0
Firmicutes	Bacilli	Bacillales	Bacillaceae_1	Geobacillus	1	0	0	0	0	0	0	1	0	0	0	0	0	0	0	0	0	0	0
Firmicutes	Bacilli	Bacillales	Bacillaceae_2	unclassified	1	0	0	0	0	0	0	0	0	0	0	0	0	0	0	0	1	0	0
Firmicutes	Bacilli	Bacillales	Paenibacillaceae_1	Brevibacillus	1	0	0	0	0	0	0	0	0	0	1	0	0	0	0	0	0	0	0
Firmicutes	Bacilli	Bacillales	Paenibacillaceae_1	Paenibacillus	4	0	0	0	0	0	0	0	0	0	0	1	1	0	1	0	3	0	0
Firmicutes	Bacilli	Bacillales	Pasteuriaceae	Pasteuria	4	0	0	0	0	4	0	0	1	1	0	0	0	0	0	0	0	0	0
Firmicutes	Bacilli	Bacillales	Planococcaceae	Jeotgalibacillus	2	0	0	0	0	0	0	0	0	0	0	0	0	0	0	1	1	0	0
Firmicutes	Bacilli	Bacillales	Planococcaceae	Paenisporosarcina	2	0	0	0	0	0	0	0	0	0	0	0	1	0	0	0	2	0	0
Firmicutes	Bacilli	Bacillales	Planococcaceae	Planococcus	3	0	0	0	0	1	0	0	0	0	0	0	0	0	0	0	3	0	1
Firmicutes	Bacilli	Bacillales	Planococcaceae	Sporosarcina	1	0	0	0	0	0	1	0	0	0	0	0	0	0	0	0	0	0	0
Firmicutes	Bacilli	Bacillales	Sporolactobacillaceae	Sporolactobacillaceae_incertae_sedis	1	0	0	0	0	0	0	0	0	0	0	0	0	0	0	0	1	0	0
Firmicutes	Bacilli	Bacillales	Staphylococcaceae	Macrococcus	1	0	0	0	0	0	0	1	0	0	0	0	0	0	0	0	0	0	0
Firmicutes	Bacilli	Bacillales	Staphylococcaceae	Staphylococcus	5	0	0	0	1	0	0	5	0	0	0	1	0	0	2	0	3	0	0
Firmicutes	Bacilli	Bacillales	unclassified	unclassified	5	0	0	1	0	0	1	1	0	0	0	0	0	0	0	0	2	0	0
Firmicutes	Bacilli	Lactobacillales	Aerococcaceae	Aerococcus	1	0	0	0	0	0	0	0	0	0	0	0	0	0	0	0	1	0	0
Firmicutes	Bacilli	Lactobacillales	Carnobacteriaceae	Alkalibacterium	1	0	0	0	0	0	0	0	0	0	0	0	0	0	0	0	0	0	1
Firmicutes	Bacilli	Lactobacillales	Carnobacteriaceae	Carnobacterium	3	0	0	0	0	0	0	0	0	0	0	0	0	0	0	0	2	1	1
Firmicutes	Bacilli	Lactobacillales	Streptococcaceae	Streptococcus	1	0	0	0	0	0	0	1	0	0	0	0	0	0	0	0	0	0	0
Firmicutes	Clostridia	Clostridiales	Clostridiaceae_1	Clostridium_sensu_stricto	19	0	0	0	9	2	3	2	3	2	0	0	0	0	0	0	0	0	0
Firmicutes	Clostridia	Clostridiales	Clostridiaceae_1	Proteiniclasticum	1	0	0	0	0	0	0	0	0	1	0	0	0	0	0	0	0	0	0
Firmicutes	Clostridia	Clostridiales	Clostridiaceae_1	unclassified	15	0	0	0	2	0	1	0	8	7	0	0	0	0	0	0	0	0	0
Firmicutes	Clostridia	Clostridiales	Clostridiaceae_2	unclassified	1	0	0	0	0	0	1	0	0	0	0	0	0	0	0	0	0	0	0
Firmicutes	Clostridia	Clostridiales	Clostridiales_Incertae_Sedis_XI	Anaerococcus	1	0	0	0	0	0	0	1	0	0	0	0	0	0	0	0	0	0	0
Firmicutes	Clostridia	Clostridiales	Clostridiales_Incertae_Sedis_XI	Finegoldia	1	0	0	0	0	0	0	1	0	0	0	0	0	0	0	0	0	0	0
Firmicutes	Clostridia	Clostridiales	Clostridiales_Incertae_Sedis_XI	unclassified	1	0	0	0	0	0	1	0	0	0	0	0	0	0	0	0	0	0	0
Firmicutes	Clostridia	Clostridiales	Clostridiales_Incertae_Sedis_XIII	Anaerovorax	3	0	0	0	0	0	0	0	1	2	0	0	0	0	0	0	0	0	0
Firmicutes	Clostridia	Clostridiales	Eubacteriaceae	Acetobacterium	1	0	0	0	0	0	0	0	0	1	0	0	0	0	0	0	0	0	0
Firmicutes	Clostridia	Clostridiales	Incertae_Sedis_XI	Murdochiella	2	0	0	0	0	0	0	2	0	0	0	0	0	0	0	0	0	0	0
Firmicutes	Clostridia	Clostridiales	Lachnospiraceae	unclassified	7	0	0	0	0	3	0	0	3	4	0	0	0	0	0	0	0	0	0
Firmicutes	Clostridia	Clostridiales	Peptococcaceae_1	Desulfosporosinus	3	0	0	0	0	0	0	0	0	3	0	0	0	0	0	0	0	0	0
Firmicutes	Clostridia	Clostridiales	Ruminococcaceae	Acetivibrio	1	0	0	0	0	0	0	0	0	1	0	0	0	0	0	0	0	0	0
Firmicutes	Clostridia	Clostridiales	Ruminococcaceae	Ruminococcus	1	0	0	0	0	0	0	1	0	0	0	0	0	0	0	0	0	0	0
Firmicutes	Clostridia	Clostridiales	Ruminococcaceae	unclassified	2	0	0	0	0	0	0	0	0	2	0	0	0	0	0	0	0	0	0
Firmicutes	Clostridia	Clostridiales	unclassified	unclassified	24	0	0	0	0	0	4	0	9	13	0	0	0	0	0	0	0	0	0
Firmicutes	Erysipelotrichia	Erysipelotrichales	Erysipelotrichaceae	Allobaculum	1	0	0	0	0	0	0	0	0	1	0	0	0	0	0	0	0	0	0
Firmicutes	Negativicutes	Selenomonadales	Veillonellaceae	unclassified	2	0	0	0	0	0	0	0	1	1	0	0	0	0	0	0	0	0	0
Firmicutes	unclassified	unclassified	unclassified	unclassified	12	0	1	0	0	0	1	0	3	8	0	0	0	0	0	0	0	0	0
Proteobacteria	Alphaproteobacteria	Alphaproteobacteria_order_incertae_sedis	Alphaproteobacteria_family_incertae_sedis	Geminicoccus	3	1	1	0	0	0	0	2	0	0	0	0	0	0	0	0	0	0	0
Proteobacteria	Alphaproteobacteria	Alphaproteobacteria_order_incertae_sedis	Alphaproteobacteria_family_incertae_sedis	Rhizomicrobium	1	0	0	0	0	0	0	0	0	1	0	0	0	0	0	0	0	0	0
Proteobacteria	Alphaproteobacteria	Caulobacterales	Caulobacteraceae	Brevundimonas	7	0	1	2	4	2	1	1	2	2	1	1	3	2	2	3	2	3	0
Proteobacteria	Alphaproteobacteria	Caulobacterales	Caulobacteraceae	Caulobacter	2	1	0	0	0	0	0	0	0	1	0	0	0	0	1	0	0	0	0
Proteobacteria	Alphaproteobacteria	Caulobacterales	Caulobacteraceae	Phenylobacterium	5	0	0	0	1	1	0	0	1	4	0	0	0	0	1	0	0	0	0
Proteobacteria	Alphaproteobacteria	Caulobacterales	Caulobacteraceae	unclassified	5	1	0	0	0	1	0	0	2	3	0	0	0	0	0	0	0	0	0
Proteobacteria	Alphaproteobacteria	Caulobacterales	Hyphomonadaceae	Hyphomonas	2	0	0	0	0	2	0	0	0	0	0	0	0	0	0	0	0	0	0
Proteobacteria	Alphaproteobacteria	Rhizobiales	Aurantimonadaceae	Aurantimonas	4	0	0	1	0	0	0	0	0	0	0	3	0	0	0	0	0	0	0
Proteobacteria	Alphaproteobacteria	Rhizobiales	Beijerinckiaceae	Methylovirgula	1	0	0	1	0	0	0	0	0	0	0	0	0	0	0	0	0	0	0
Proteobacteria	Alphaproteobacteria	Rhizobiales	Bradyrhizobiaceae	Bosea	3	0	0	0	2	0	0	0	2	2	0	0	0	1	1	0	1	0	0
Proteobacteria	Alphaproteobacteria	Rhizobiales	Bradyrhizobiaceae	Salinarimonas	1	0	0	0	0	0	1	0	0	0	0	0	0	0	0	0	0	0	0
Proteobacteria	Alphaproteobacteria	Rhizobiales	Bradyrhizobiaceae	unclassified	6	2	0	2	1	1	0	1	3	3	0	0	0	0	0	0	0	0	0
Proteobacteria	Alphaproteobacteria	Rhizobiales	Brucellaceae	Ochrobactrum	1	0	0	1	0	0	0	0	0	0	0	0	0	0	0	0	0	0	0
Proteobacteria	Alphaproteobacteria	Rhizobiales	Hyphomicrobiaceae	Devosia	1	1	0	0	0	0	0	0	0	0	1	0	0	1	0	0	1	0	1
Proteobacteria	Alphaproteobacteria	Rhizobiales	Hyphomicrobiaceae	Filomicrobium	2	0	0	0	0	0	2	0	0	0	0	0	0	0	0	0	0	0	0
Proteobacteria	Alphaproteobacteria	Rhizobiales	Hyphomicrobiaceae	Hyphomicrobium	4	0	0	0	0	1	0	0	1	1	0	0	0	0	1	0	0	0	0
Proteobacteria	Alphaproteobacteria	Rhizobiales	Hyphomicrobiaceae	unclassified	9	0	0	0	0	1	3	0	3	3	0	0	0	0	0	0	0	0	0
Proteobacteria	Alphaproteobacteria	Rhizobiales	Methylobacteriaceae	Methylobacterium	6	2	2	1	1	0	1	1	1	2	0	0	0	0	0	0	0	0	0
Proteobacteria	Alphaproteobacteria	Rhizobiales	Phyllobacteriaceae	Aminobacter	1	0	0	0	1	0	0	0	1	0	0	0	0	0	0	0	0	0	0
Proteobacteria	Alphaproteobacteria	Rhizobiales	Phyllobacteriaceae	Hoeflea	3	0	0	1	0	1	3	0	0	0	0	0	0	0	0	0	0	0	0
Proteobacteria	Alphaproteobacteria	Rhizobiales	Phyllobacteriaceae	Mesorhizobium	1	0	0	0	0	1	0	0	0	0	0	0	0	0	0	1	0	0	0
Proteobacteria	Alphaproteobacteria	Rhizobiales	Phyllobacteriaceae	unclassified	2	0	0	0	0	0	2	0	0	0	0	0	0	0	0	0	0	0	0
Proteobacteria	Alphaproteobacteria	Rhizobiales	Rhizobiaceae	Rhizobium	2	0	0	1	0	1	0	0	0	0	0	0	0	0	0	0	0	0	0
Proteobacteria	Alphaproteobacteria	Rhizobiales	Rhizobiales_incertae_sedis	Bauldia	6	0	0	0	0	4	3	0	0	0	0	0	0	0	0	0	0	0	0
Proteobacteria	Alphaproteobacteria	Rhizobiales	Rhizobiales_incertae_sedis	Vasilyevaea	2	0	0	0	0	0	0	0	2	2	0	0	0	0	0	0	0	1	0
Proteobacteria	Alphaproteobacteria	Rhizobiales	unclassified	unclassified	63	1	3	4	5	12	22	1	15	17	0	1	0	0	1	0	2	0	0
Proteobacteria	Alphaproteobacteria	Rhizobiales	Xanthobacteraceae	Labrys	1	0	0	0	0	0	0	0	1	0	0	0	0	0	0	0	0	0	0
Proteobacteria	Alphaproteobacteria	Rhodobacterales	Rhodobacteraceae	Amaricoccus	2	0	0	0	1	0	1	0	0	0	0	0	0	0	0	0	0	0	0
Proteobacteria	Alphaproteobacteria	Rhodobacterales	Rhodobacteraceae	Gemmobacter	3	0	0	0	3	1	0	0	0	0	0	0	0	0	0	0	0	0	0
Proteobacteria	Alphaproteobacteria	Rhodobacterales	Rhodobacteraceae	Haematobacter	1	1	0	0	0	0	0	0	0	0	0	0	0	0	0	0	0	0	0
Proteobacteria	Alphaproteobacteria	Rhodobacterales	Rhodobacteraceae	Jannaschia	6	0	0	1	0	0	6	0	0	0	0	0	0	0	0	0	0	0	0
Proteobacteria	Alphaproteobacteria	Rhodobacterales	Rhodobacteraceae	Loktanella	1	0	0	0	1	1	1	0	1	0	0	0	1	0	0	0	0	0	1
Proteobacteria	Alphaproteobacteria	Rhodobacterales	Rhodobacteraceae	Octadecabacter	1	0	0	0	0	0	1	0	0	0	0	0	0	0	0	0	0	0	0
Proteobacteria	Alphaproteobacteria	Rhodobacterales	Rhodobacteraceae	Paracoccus	4	0	0	0	0	0	1	3	0	0	0	0	0	0	0	0	0	1	1
Proteobacteria	Alphaproteobacteria	Rhodobacterales	Rhodobacteraceae	Pseudorhodobacter	3	0	0	0	0	2	1	0	0	0	0	0	0	0	0	0	0	0	0
Proteobacteria	Alphaproteobacteria	Rhodobacterales	Rhodobacteraceae	Rhodobacter	1	0	0	0	0	0	0	0	1	0	0	0	0	0	0	0	0	0	0
Proteobacteria	Alphaproteobacteria	Rhodobacterales	Rhodobacteraceae	Rubellimicrobium	7	2	3	0	0	0	0	3	0	0	0	0	0	0	0	0	0	0	0
Proteobacteria	Alphaproteobacteria	Rhodobacterales	Rhodobacteraceae	Seohaeicola	1	0	0	0	0	0	1	0	0	0	0	0	0	0	0	0	0	0	0
Proteobacteria	Alphaproteobacteria	Rhodobacterales	Rhodobacteraceae	Sulfitobacter	4	0	0	3	0	0	3	0	0	0	0	0	1	1	1	0	0	0	1
Proteobacteria	Alphaproteobacteria	Rhodobacterales	Rhodobacteraceae	unclassified	118	1	2	14	12	28	56	3	16	11	0	0	2	1	0	0	1	0	2
Proteobacteria	Alphaproteobacteria	Rhodospirillales	Acetobacteraceae	Paracraurococcus	1	0	1	0	0	0	0	0	0	0	0	0	0	0	0	0	0	0	0
Proteobacteria	Alphaproteobacteria	Rhodospirillales	Acetobacteraceae	Roseomonas	12	2	3	0	5	0	1	2	3	1	0	0	0	0	0	1	0	0	0
Proteobacteria	Alphaproteobacteria	Rhodospirillales	Acetobacteraceae	unclassified	35	5	12	1	8	1	1	3	6	5	0	0	0	0	0	0	0	0	0
Proteobacteria	Alphaproteobacteria	Rhodospirillales	Rhodospirillaceae	unclassified	2	0	0	0	1	0	1	0	0	0	0	0	0	0	0	0	0	0	0
Proteobacteria	Alphaproteobacteria	Sphingomonadales	Erythrobacteraceae	Altererythrobacter	3	0	0	2	0	0	1	0	0	0	0	0	2	0	0	0	1	0	0
Proteobacteria	Alphaproteobacteria	Sphingomonadales	Erythrobacteraceae	Porphyrobacter	2	0	1	2	1	1	0	0	1	2	0	0	0	1	1	0	0	0	0
Proteobacteria	Alphaproteobacteria	Sphingomonadales	Erythrobacteraceae	unclassified	1	0	0	0	0	0	1	0	0	0	0	0	0	0	0	0	0	0	0
Proteobacteria	Alphaproteobacteria	Sphingomonadales	Sphingomonadaceae	Novosphingobium	2	0	0	0	1	0	0	0	2	0	0	0	0	0	0	0	0	0	0
Proteobacteria	Alphaproteobacteria	Sphingomonadales	Sphingomonadaceae	Sphingomonas	16	1	1	0	4	1	0	3	2	2	3	4	0	1	1	6	1	0	0
Proteobacteria	Alphaproteobacteria	Sphingomonadales	Sphingomonadaceae	Sphingopyxis	6	0	0	2	0	2	6	0	0	1	0	0	0	0	0	0	1	0	2
Proteobacteria	Alphaproteobacteria	Sphingomonadales	Sphingomonadaceae	unclassified	35	6	11	1	8	4	3	3	7	5	2	2	1	2	6	2	1	0	0
Proteobacteria	Alphaproteobacteria	Sphingomonadales	unclassified	unclassified	5	0	1	1	0	0	2	1	0	0	0	0	0	0	0	0	0	0	0
Proteobacteria	Alphaproteobacteria	unclassified	unclassified	unclassified	73	3	3	2	5	8	35	0	5	18	0	0	0	0	0	0	0	0	0
Proteobacteria	Betaproteobacteria	Burkholderiales	Alcaligenaceae	unclassified	1	0	0	0	0	0	1	0	0	0	0	0	0	0	0	0	0	0	0
Proteobacteria	Betaproteobacteria	Burkholderiales	Burkholderiaceae	Burkholderia	1	0	0	0	0	0	0	0	1	0	0	0	0	0	0	0	0	0	0
Proteobacteria	Betaproteobacteria	Burkholderiales	Burkholderiaceae	Ralstonia	2	0	0	1	0	0	0	0	0	1	0	0	0	0	0	0	0	0	0
Proteobacteria	Betaproteobacteria	Burkholderiales	Burkholderiales_incertae_sedis	Aquabacterium	1	0	0	1	0	0	0	0	0	0	0	0	0	0	0	0	0	0	0
Proteobacteria	Betaproteobacteria	Burkholderiales	Burkholderiales_incertae_sedis	Methylibium	1	0	0	0	0	0	0	1	0	0	0	0	0	0	0	0	0	0	0
Proteobacteria	Betaproteobacteria	Burkholderiales	Burkholderiales_incertae_sedis	unclassified	4	0	2	1	2	1	0	2	1	1	0	0	0	0	0	0	0	0	0
Proteobacteria	Betaproteobacteria	Burkholderiales	Comamonadaceae	Albidiferax	1	0	0	0	0	0	0	0	0	0	0	0	0	1	0	0	0	0	0
Proteobacteria	Betaproteobacteria	Burkholderiales	Comamonadaceae	Caenimonas	1	0	1	0	0	0	0	0	0	0	0	0	0	0	0	0	0	0	0
Proteobacteria	Betaproteobacteria	Burkholderiales	Comamonadaceae	Comamonas	2	0	0	2	0	0	0	0	0	0	0	0	0	0	0	0	0	0	0
Proteobacteria	Betaproteobacteria	Burkholderiales	Comamonadaceae	Curvibacter	3	0	0	0	0	1	0	0	3	1	0	0	0	1	0	0	1	0	0
Proteobacteria	Betaproteobacteria	Burkholderiales	Comamonadaceae	Hydrogenophaga	2	0	0	0	0	0	0	0	0	0	0	0	0	0	0	0	2	0	0
Proteobacteria	Betaproteobacteria	Burkholderiales	Comamonadaceae	Pelomonas	1	0	1	1	0	0	0	1	0	0	0	0	0	0	1	0	0	0	0
Proteobacteria	Betaproteobacteria	Burkholderiales	Comamonadaceae	Polaromonas	8	3	1	0	1	1	0	1	1	1	0	3	0	3	2	3	3	2	0
Proteobacteria	Betaproteobacteria	Burkholderiales	Comamonadaceae	Simplicispira	2	2	0	0	0	0	0	0	0	0	0	0	0	0	0	0	0	0	0
Proteobacteria	Betaproteobacteria	Burkholderiales	Comamonadaceae	unclassified	12	4	2	0	0	0	0	2	2	3	0	0	0	2	2	0	0	2	0
Proteobacteria	Betaproteobacteria	Burkholderiales	Comamonadaceae	Variovorax	2	2	0	0	0	0	0	0	0	0	1	1	0	0	0	0	0	0	0
Proteobacteria	Betaproteobacteria	Burkholderiales	Oxalobacteraceae	Herbaspirillum	3	1	1	2	1	1	0	2	1	1	0	1	1	0	1	1	0	1	0
Proteobacteria	Betaproteobacteria	Burkholderiales	Oxalobacteraceae	Massilia	7	0	0	3	2	0	0	4	0	0	0	0	0	0	0	4	1	0	0
Proteobacteria	Betaproteobacteria	Burkholderiales	Oxalobacteraceae	unclassified	6	1	0	2	1	0	0	4	1	1	0	0	0	0	0	2	0	0	0
Proteobacteria	Betaproteobacteria	Burkholderiales	Oxalobacteraceae	Undibacterium	1	0	1	0	0	0	0	0	0	0	0	0	0	0	0	0	0	0	0
Proteobacteria	Betaproteobacteria	Burkholderiales	unclassified	unclassified	7	1	0	2	0	1	0	1	0	1	0	2	0	1	2	0	0	0	0
Proteobacteria	Betaproteobacteria	Hydrogenophilales	Hydrogenophilaceae	Sulfuricella	5	0	0	0	0	0	0	0	0	5	0	0	0	0	0	0	0	0	0
Proteobacteria	Betaproteobacteria	Hydrogenophilales	Hydrogenophilaceae	Thiobacillus	2	0	0	0	0	1	0	0	0	2	0	0	0	0	0	0	0	0	0
Proteobacteria	Betaproteobacteria	Nitrosomonadales	Nitrosomonadaceae	Nitrosomonas	1	0	0	0	0	0	0	1	0	0	0	0	0	0	0	0	0	0	0
Proteobacteria	Betaproteobacteria	Nitrosomonadales	Nitrosomonadaceae	Nitrosospira	1	1	1	0	0	0	0	1	0	0	0	0	0	0	0	0	0	0	0
Proteobacteria	Betaproteobacteria	Rhodocyclales	Rhodocyclaceae	Azospira	1	0	0	0	0	0	0	0	0	1	0	0	0	0	0	0	0	0	0
Proteobacteria	Betaproteobacteria	Rhodocyclales	Rhodocyclaceae	Propionivibrio	1	0	0	0	0	0	0	0	0	1	0	0	0	0	0	0	0	0	0
Proteobacteria	Betaproteobacteria	Rhodocyclales	Rhodocyclaceae	unclassified	2	0	0	0	0	0	0	0	0	2	0	0	0	0	0	0	0	0	0
Proteobacteria	Betaproteobacteria	unclassified	unclassified	unclassified	20	2	1	0	1	1	0	3	3	11	0	0	0	0	0	0	0	0	0
Proteobacteria	Deltaproteobacteria	Deltaproteobacteria_order_incertae_sedis	Syntrophorhabdaceae	Syntrophorhabdus	1	0	0	0	0	0	0	0	0	1	0	0	0	0	0	0	0	0	0
Proteobacteria	Deltaproteobacteria	Desulfobacterales	Desulfobacteraceae	Desulfosarcina	2	0	0	0	0	0	2	0	0	0	0	0	0	0	0	0	0	0	0
Proteobacteria	Deltaproteobacteria	Desulfobacterales	Desulfobulbaceae	Desulfobulbus	1	0	0	0	0	0	0	0	0	1	0	0	0	0	0	0	0	0	0
Proteobacteria	Deltaproteobacteria	Desulfobacterales	Desulfobulbaceae	Desulfocapsa	4	0	0	0	0	0	3	0	1	1	0	0	0	0	0	0	0	0	0
Proteobacteria	Deltaproteobacteria	Desulfobacterales	Desulfobulbaceae	Desulforhopalus	1	0	0	0	0	1	0	0	0	1	0	0	0	0	0	0	0	0	0
Proteobacteria	Deltaproteobacteria	Desulfobacterales	Desulfobulbaceae	unclassified	5	0	0	0	0	1	4	0	0	0	0	0	0	0	0	0	0	0	0
Proteobacteria	Deltaproteobacteria	Desulfobacterales	unclassified	unclassified	6	0	0	0	0	4	3	0	2	1	0	0	0	0	0	0	0	0	0
Proteobacteria	Deltaproteobacteria	Desulfovibrionales	Desulfovibrionaceae	Desulfovibrio	1	0	0	0	0	0	1	0	0	0	0	0	0	0	0	0	0	0	0
Proteobacteria	Deltaproteobacteria	Desulfuromonadales	Desulfuromonadaceae	Desulfuromonas	1	0	0	0	0	0	1	0	0	0	0	0	0	0	0	0	0	0	0
Proteobacteria	Deltaproteobacteria	Desulfuromonadales	Desulfuromonadaceae	Desulfuromusa	1	0	0	0	0	0	1	0	0	0	0	0	0	0	0	0	0	0	0
Proteobacteria	Deltaproteobacteria	Desulfuromonadales	Desulfuromonadaceae	unclassified	1	0	0	0	0	0	0	0	0	1	0	0	0	0	0	0	0	0	0
Proteobacteria	Deltaproteobacteria	Desulfuromonadales	Geobacteraceae	Geobacter	3	0	0	0	0	0	0	0	2	2	0	0	0	0	0	0	0	0	0
Proteobacteria	Deltaproteobacteria	Desulfuromonadales	unclassified	unclassified	2	0	0	0	0	0	0	0	0	2	0	0	0	0	0	0	0	0	0
Proteobacteria	Deltaproteobacteria	Myxococcales	Cystobacteraceae	Anaeromyxobacter	1	0	0	0	0	0	0	0	0	1	0	0	0	0	0	0	0	0	0
Proteobacteria	Deltaproteobacteria	Myxococcales	Cystobacteraceae	Hyalangium	1	0	0	0	0	0	1	0	0	0	0	0	0	0	0	0	0	0	0
Proteobacteria	Deltaproteobacteria	Myxococcales	Cystobacteraceae	unclassified	2	1	0	0	0	0	0	0	0	1	0	0	0	0	0	0	0	0	0
Proteobacteria	Deltaproteobacteria	Myxococcales	Haliangiaceae	Haliangium	1	0	0	0	0	0	0	0	0	1	0	0	0	0	0	0	0	0	0
Proteobacteria	Deltaproteobacteria	Myxococcales	Nannocystaceae	unclassified	2	0	0	0	0	1	0	0	0	1	0	0	0	0	0	0	0	0	0
Proteobacteria	Deltaproteobacteria	Myxococcales	Polyangiaceae	Byssovorax	1	0	0	0	0	0	0	0	0	1	0	0	0	0	0	0	0	0	0
Proteobacteria	Deltaproteobacteria	Myxococcales	Polyangiaceae	unclassified	6	0	1	0	0	0	0	0	0	5	0	0	0	0	0	0	0	0	0
Proteobacteria	Deltaproteobacteria	Myxococcales	unclassified	unclassified	5	1	1	0	0	0	0	0	0	3	0	0	0	0	0	0	0	0	0
Proteobacteria	Deltaproteobacteria	Syntrophobacterales	Syntrophaceae	Smithella	1	0	0	0	0	0	0	0	0	1	0	0	0	0	0	0	0	0	0
Proteobacteria	Deltaproteobacteria	Syntrophobacterales	Syntrophobacteraceae	unclassified	1	0	0	0	0	0	0	0	0	1	0	0	0	0	0	0	0	0	0
Proteobacteria	Deltaproteobacteria	unclassified	unclassified	unclassified	12	1	2	1	0	2	1	0	2	3	0	0	0	0	0	0	0	0	0
Proteobacteria	Epsilonproteobacteria	Campylobacterales	Campylobacteraceae	unclassified	1	0	0	0	0	1	0	0	0	0	0	0	0	0	0	0	0	0	0
Proteobacteria	Epsilonproteobacteria	Campylobacterales	Helicobacteraceae	Sulfurimonas	3	0	0	0	0	1	1	0	0	1	0	0	0	0	0	0	0	0	0
Proteobacteria	Epsilonproteobacteria	unclassified	unclassified	unclassified	1	0	0	0	0	0	1	0	0	0	0	0	0	0	0	0	0	0	0
Proteobacteria	Gammaproteobacteria	Alteromonadales	Alteromonadaceae	Marinobacter	7	0	0	1	0	0	1	0	0	0	0	0	4	0	0	0	1	0	3
Proteobacteria	Gammaproteobacteria	Alteromonadales	Idiomarinaceae	Idiomarina	1	0	0	0	0	0	0	0	0	0	0	0	1	0	0	0	0	0	0
Proteobacteria	Gammaproteobacteria	Chromatiales	Chromatiaceae	Thiocapsa	1	0	0	0	0	0	1	0	0	0	0	0	0	0	0	0	0	0	0
Proteobacteria	Gammaproteobacteria	Chromatiales	Chromatiaceae	Thiocystis	1	0	0	0	0	1	0	0	0	0	0	0	0	0	0	0	0	0	0
Proteobacteria	Gammaproteobacteria	Chromatiales	Chromatiaceae	unclassified	2	0	0	0	0	1	1	0	0	0	0	0	0	0	0	0	0	0	0
Proteobacteria	Gammaproteobacteria	Enterobacteriales	Enterobacteriaceae	Pantoea	1	0	0	0	0	0	0	1	0	0	0	0	0	0	0	0	0	0	0
Proteobacteria	Gammaproteobacteria	Enterobacteriales	Enterobacteriaceae	unclassified	1	0	0	0	0	0	0	1	0	0	0	0	0	0	0	0	0	0	0
Proteobacteria	Gammaproteobacteria	Legionellales	Coxiellaceae	Aquicella	11	0	0	0	0	6	0	0	0	5	0	0	0	0	0	0	0	0	0
Proteobacteria	Gammaproteobacteria	Legionellales	Coxiellaceae	Coxiella	1	0	0	0	0	0	1	0	0	0	0	0	0	0	0	0	0	0	0
Proteobacteria	Gammaproteobacteria	Legionellales	Legionellaceae	Legionella	44	0	0	0	1	24	5	2	15	15	0	0	0	0	0	0	0	0	0
Proteobacteria	Gammaproteobacteria	Oceanospirillales	Halomonadaceae	Halomonas	3	0	0	0	0	0	0	0	0	0	0	0	2	0	0	0	0	0	2
Proteobacteria	Gammaproteobacteria	Pseudomonadales	Moraxellaceae	Acinetobacter	9	0	0	9	1	1	0	3	0	0	0	0	0	0	0	0	0	0	0
Proteobacteria	Gammaproteobacteria	Pseudomonadales	Moraxellaceae	Enhydrobacter	1	0	0	0	0	0	0	0	0	0	0	0	0	1	0	1	0	0	0
Proteobacteria	Gammaproteobacteria	Pseudomonadales	Moraxellaceae	Psychrobacter	3	0	0	0	0	0	0	1	0	0	0	0	2	1	1	0	1	0	2
Proteobacteria	Gammaproteobacteria	Pseudomonadales	Pseudomonadaceae	Pseudomonas	2	0	0	0	0	0	0	0	0	0	0	0	0	1	1	0	0	0	1
Proteobacteria	Gammaproteobacteria	Pseudomonadales	Pseudomonadaceae	Rhizobacter	3	2	1	2	0	1	0	1	1	1	0	0	0	0	0	0	0	0	0
Proteobacteria	Gammaproteobacteria	unclassified	unclassified	unclassified	38	0	0	3	0	14	9	0	5	10	0	0	1	0	0	0	0	0	0
Proteobacteria	Gammaproteobacteria	Xanthomonadales	Xanthomonadaceae	Aquimonas	2	0	0	0	0	2	0	0	0	0	0	0	0	0	0	0	0	0	0
Proteobacteria	Gammaproteobacteria	Xanthomonadales	Xanthomonadaceae	Lysobacter	3	1	2	0	0	0	0	1	0	0	0	1	0	0	0	0	0	1	0
Proteobacteria	Gammaproteobacteria	Xanthomonadales	Xanthomonadaceae	Stenotrophomonas	1	0	0	0	0	0	0	1	0	0	0	0	0	0	0	0	0	0	0
Proteobacteria	Gammaproteobacteria	Xanthomonadales	Xanthomonadaceae	Thermomonas	1	0	1	0	0	0	0	1	0	0	0	0	0	0	0	0	0	0	0
Proteobacteria	Gammaproteobacteria	Xanthomonadales	Xanthomonadaceae	unclassified	15	7	2	0	0	3	1	3	1	1	0	0	0	1	0	1	1	1	0
Proteobacteria	unclassified	unclassified	unclassified	unclassified	76	4	6	5	4	13	16	1	11	24	1	1	0	1	2	2	0	0	0

## Sheet: 5phyla_R
					Total OTUs in genus	OTUs per sample
Phylum	Class	Order	Family	Genus		BB115.F	BB50.F	LA3_Lit.F	PQP_Lit.F	SC6_Lit.F	SK5_Lit.F	TM2_Lit.F	TM4_Lit.F	WO10_Lit.F	BB115_cult	BB50_cult	LA3_cult	PQP_cult	SK_cult	SO_cult	TM2_cult	TM4_cult	WO10_cult
Actinobacteria	Actinobacteria	Acidimicrobiales	Acidimicrobiaceae	Ilumatobacter	8	0	0	2	2	3	7	1	2	1	0	0	0	0	0	0	0	0	0
Actinobacteria	Actinobacteria	Acidimicrobiales	Iamiaceae	Iamia	2	0	0	0	0	0	0	1	0	1	0	0	0	0	0	0	0	0	0
Actinobacteria	Actinobacteria	Acidimicrobiales	unclassified	unclassified	9	2	3	0	1	4	4	1	3	4	0	0	0	0	0	0	0	0	0
Actinobacteria	Actinobacteria	Actinomycetales	Actinomycetaceae	Actinomyces	2	0	0	0	0	0	0	2	0	0	0	0	0	0	0	0	0	0	0
Actinobacteria	Actinobacteria	Actinomycetales	Actinomycetaceae	Mobiluncus	1	0	0	0	0	0	0	1	0	0	0	0	0	0	0	0	0	0	0
Actinobacteria	Actinobacteria	Actinomycetales	Brevibacteriaceae	Brevibacterium	1	0	0	0	0	0	0	0	0	1	0	0	0	0	0	0	0	0	0
Actinobacteria	Actinobacteria	Actinomycetales	Corynebacteriaceae	Corynebacterium	8	0	0	0	2	0	0	8	0	0	0	0	0	0	0	0	0	0	0
Actinobacteria	Actinobacteria	Actinomycetales	Corynebacteriaceae	unclassified	1	0	0	0	0	0	0	1	0	0	0	0	0	0	0	0	0	0	0
Actinobacteria	Actinobacteria	Actinomycetales	Demequinaceae	Demequina	1	0	0	0	0	1	1	0	1	0	0	0	0	0	0	0	0	0	0
Actinobacteria	Actinobacteria	Actinomycetales	Dermacoccaceae	Dermacoccus	1	0	0	0	0	0	0	1	0	0	0	0	0	0	0	0	0	0	0
Actinobacteria	Actinobacteria	Actinomycetales	Dermatophilaceae	unclassified	1	1	0	0	0	0	0	0	0	0	0	0	0	0	0	0	0	0	0
Actinobacteria	Actinobacteria	Actinomycetales	Intrasporangiaceae	unclassified	1	1	1	0	1	0	0	0	0	0	1	0	1	0	1	1	0	1	0
Actinobacteria	Actinobacteria	Actinomycetales	Microbacteriaceae	Cryobacterium	1	0	0	0	0	0	0	0	0	0	0	0	0	0	1	0	0	0	1
Actinobacteria	Actinobacteria	Actinomycetales	Microbacteriaceae	Microbacterium	1	0	0	0	0	1	0	1	0	1	0	0	0	0	0	0	0	0	0
Actinobacteria	Actinobacteria	Actinomycetales	Microbacteriaceae	Rathayibacter	1	0	0	0	0	0	0	1	0	0	0	0	0	0	0	0	0	0	0
Actinobacteria	Actinobacteria	Actinomycetales	Microbacteriaceae	Subtercola	1	0	0	0	0	0	0	0	0	0	0	1	0	0	0	0	0	0	0
Actinobacteria	Actinobacteria	Actinomycetales	Microbacteriaceae	unclassified	18	2	0	2	5	4	5	4	3	2	1	1	1	2	3	2	5	1	3
Actinobacteria	Actinobacteria	Actinomycetales	Micrococcaceae	Arthrobacter	2	1	1	0	0	0	0	0	0	0	2	1	0	1	0	0	1	0	0
Actinobacteria	Actinobacteria	Actinomycetales	Micrococcaceae	unclassified	4	1	0	0	0	0	0	1	1	0	1	2	1	3	1	1	0	1	1
Actinobacteria	Actinobacteria	Actinomycetales	Micromonosporaceae	Micromonospora	1	1	1	0	1	0	0	1	1	0	0	1	0	0	0	0	0	0	0
Actinobacteria	Actinobacteria	Actinomycetales	Mycobacteriaceae	Mycobacterium	1	0	0	0	0	1	0	0	0	0	0	0	0	0	0	0	0	0	0
Actinobacteria	Actinobacteria	Actinomycetales	Nocardiaceae	Rhodococcus	1	1	1	0	1	0	0	1	0	0	1	1	0	1	1	1	0	1	0
Actinobacteria	Actinobacteria	Actinomycetales	Nocardioidaceae	Aeromicrobium	1	1	0	0	0	0	0	0	0	0	0	1	0	0	0	0	0	0	1
Actinobacteria	Actinobacteria	Actinomycetales	Nocardioidaceae	Marmoricola	1	1	1	0	0	0	0	0	0	0	0	0	0	0	0	0	0	0	0
Actinobacteria	Actinobacteria	Actinomycetales	Nocardioidaceae	Nocardioides	10	3	5	0	0	0	0	3	0	0	1	2	0	0	1	1	0	0	1
Actinobacteria	Actinobacteria	Actinomycetales	Nocardioidaceae	unclassified	3	1	1	0	0	0	0	2	0	0	0	0	0	0	0	1	0	0	0
Actinobacteria	Actinobacteria	Actinomycetales	Propionibacteriaceae	Friedmanniella	1	1	1	0	1	0	0	0	0	0	0	0	0	0	0	0	0	0	0
Actinobacteria	Actinobacteria	Actinomycetales	Propionibacteriaceae	Microlunatus	1	1	0	0	0	0	0	0	0	0	0	0	0	0	0	0	0	0	0
Actinobacteria	Actinobacteria	Actinomycetales	Propionibacteriaceae	Propionibacterium	2	0	0	1	1	0	0	2	1	1	0	0	0	0	0	0	0	0	0
Actinobacteria	Actinobacteria	Actinomycetales	Propionibacteriaceae	Tessaracoccus	1	1	0	0	0	1	0	1	0	0	1	1	0	0	0	0	0	0	0
Actinobacteria	Actinobacteria	Actinomycetales	Propionibacteriaceae	unclassified	6	1	3	0	1	1	1	0	0	0	0	0	0	0	0	0	0	0	0
Actinobacteria	Actinobacteria	Actinomycetales	Pseudonocardiaceae	Pseudonocardia	1	0	0	0	1	0	0	0	0	0	0	0	0	0	0	0	0	0	0
Actinobacteria	Actinobacteria	Actinomycetales	Sanguibacteraceae	Sanguibacter	1	0	0	0	0	0	0	0	1	1	0	0	0	0	0	0	0	0	0
Actinobacteria	Actinobacteria	Actinomycetales	unclassified	unclassified	56	15	11	3	7	10	14	6	5	4	3	4	0	1	2	2	1	5	2
Actinobacteria	Actinobacteria	Nitriliruptorales	Nitriliruptoraceae	Nitriliruptor	1	0	0	1	0	0	0	0	0	0	0	0	0	0	0	0	0	0	0
Actinobacteria	Actinobacteria	Rubrobacterales	Rubrobacteraceae	Rubrobacter	1	0	0	0	0	0	0	1	0	0	0	0	0	0	0	0	0	0	0
Actinobacteria	Actinobacteria	Solirubrobacterales	Conexibacteraceae	Conexibacter	1	0	0	0	0	0	1	0	0	0	0	0	0	0	0	0	0	0	0
Actinobacteria	Actinobacteria	Solirubrobacterales	Patulibacteraceae	Patulibacter	1	1	0	0	0	0	0	0	0	0	0	1	0	0	0	0	0	0	0
Actinobacteria	Actinobacteria	Solirubrobacterales	unclassified	unclassified	5	2	3	0	0	0	0	1	0	0	0	0	0	0	0	0	0	0	0
Actinobacteria	Actinobacteria	unclassified	unclassified	unclassified	45	5	5	4	5	9	9	6	10	12	0	0	0	0	0	0	0	0	0
Bacteroidetes	Bacteroidetes_incertae_sedis_class_incertae_sedis	Bacteroidetes_incertae_sedis_order_incertae_sedis	Bacteroidetes_incertae_sedis_family_incertae_sedis	Ohtaekwangia	4	1	0	0	1	1	0	0	1	3	0	0	0	0	0	0	0	0	0
Bacteroidetes	Bacteroidia	Bacteroidales	Porphyromonadaceae	Paludibacter	2	0	0	0	0	1	0	0	0	1	0	0	0	0	0	0	0	0	0
Bacteroidetes	Bacteroidia	Bacteroidales	Porphyromonadaceae	Porphyromonas	1	0	0	0	0	0	0	1	0	0	0	0	0	0	0	0	0	0	0
Bacteroidetes	Bacteroidia	Bacteroidales	Prevotellaceae	Prevotella	1	0	0	0	0	0	0	1	0	0	0	0	0	0	0	0	0	0	0
Bacteroidetes	Bacteroidia	Bacteroidales	unclassified	unclassified	1	0	0	0	0	0	0	1	0	0	0	0	0	0	0	0	0	0	0
Bacteroidetes	Flavobacteria	Flavobacteriales	Cryomorphaceae	Cryomorpha	2	0	0	1	0	1	0	0	0	0	0	0	0	0	0	0	0	0	0
Bacteroidetes	Flavobacteria	Flavobacteriales	Cryomorphaceae	Owenweeksia	2	0	0	2	0	0	0	0	0	0	0	0	0	0	0	0	0	0	0
Bacteroidetes	Flavobacteria	Flavobacteriales	Cryomorphaceae	unclassified	2	0	0	2	0	0	0	0	0	0	0	0	0	0	0	0	0	0	0
Bacteroidetes	Flavobacteria	Flavobacteriales	Flavobacteriaceae	Aequorivita	1	0	0	0	0	0	0	0	0	0	0	0	0	0	0	0	0	0	1
Bacteroidetes	Flavobacteria	Flavobacteriales	Flavobacteriaceae	Arenibacter	1	0	0	0	0	0	1	0	0	0	0	0	0	0	0	0	0	0	0
Bacteroidetes	Flavobacteria	Flavobacteriales	Flavobacteriaceae	Capnocytophaga	1	0	0	0	0	0	0	1	0	0	0	0	0	0	0	0	0	0	0
Bacteroidetes	Flavobacteria	Flavobacteriales	Flavobacteriaceae	Chryseobacterium	4	2	0	0	0	0	0	1	0	1	1	2	0	1	0	0	0	0	0
Bacteroidetes	Flavobacteria	Flavobacteriales	Flavobacteriaceae	Cloacibacterium	1	0	0	0	0	0	0	1	0	0	0	0	0	0	0	0	0	0	0
Bacteroidetes	Flavobacteria	Flavobacteriales	Flavobacteriaceae	Epilithonimonas	1	0	0	0	0	0	0	1	0	0	0	0	0	0	0	0	0	0	0
Bacteroidetes	Flavobacteria	Flavobacteriales	Flavobacteriaceae	Flavobacterium	29	2	1	0	1	1	1	1	1	3	0	3	0	17	2	2	3	0	1
Bacteroidetes	Flavobacteria	Flavobacteriales	Flavobacteriaceae	Gelidibacter	1	0	0	1	0	0	0	0	0	0	0	0	0	0	0	0	1	0	1
Bacteroidetes	Flavobacteria	Flavobacteriales	Flavobacteriaceae	Gillisia	1	0	0	1	0	1	1	0	0	0	0	0	1	0	1	0	0	0	1
Bacteroidetes	Flavobacteria	Flavobacteriales	Flavobacteriaceae	Maribacter	3	0	0	1	0	0	2	0	0	0	0	0	1	0	0	0	0	0	0
Bacteroidetes	Flavobacteria	Flavobacteriales	Flavobacteriaceae	Persicivirga	1	0	0	1	0	0	0	0	0	0	0	0	0	0	0	0	0	0	0
Bacteroidetes	Flavobacteria	Flavobacteriales	Flavobacteriaceae	Polaribacter	1	0	0	0	0	0	1	0	0	0	0	0	0	0	0	0	0	0	0
Bacteroidetes	Flavobacteria	Flavobacteriales	Flavobacteriaceae	Psychroflexus	2	0	0	0	0	0	0	0	0	0	0	0	2	0	1	0	0	0	1
Bacteroidetes	Flavobacteria	Flavobacteriales	Flavobacteriaceae	Salegentibacter	1	0	0	0	0	0	0	0	0	0	0	0	1	0	0	0	0	0	0
Bacteroidetes	Flavobacteria	Flavobacteriales	Flavobacteriaceae	Subsaxibacter	1	0	0	1	0	1	0	0	0	0	0	0	0	0	0	0	0	0	0
Bacteroidetes	Flavobacteria	Flavobacteriales	Flavobacteriaceae	Subsaximicrobium	1	0	0	1	0	0	1	0	0	0	0	0	0	0	0	0	0	0	0
Bacteroidetes	Flavobacteria	Flavobacteriales	Flavobacteriaceae	unclassified	18	0	0	6	0	2	6	4	1	1	0	0	0	0	0	0	2	0	0
Bacteroidetes	Flavobacteria	Flavobacteriales	Flavobacteriaceae	Winogradskyella	3	0	0	0	0	0	1	0	0	0	0	0	1	0	0	0	0	0	1
Bacteroidetes	Flavobacteria	Flavobacteriales	unclassified	unclassified	3	0	0	2	0	1	0	0	0	1	0	0	0	0	0	0	0	0	0
Bacteroidetes	Sphingobacteria	Sphingobacteriales	Chitinophagaceae	Balneola	1	0	0	1	0	0	0	0	0	0	0	0	0	0	0	0	0	0	0
Bacteroidetes	Sphingobacteria	Sphingobacteriales	Chitinophagaceae	Ferruginibacter	5	3	2	0	0	0	0	1	1	0	0	0	0	0	0	0	0	0	0
Bacteroidetes	Sphingobacteria	Sphingobacteriales	Chitinophagaceae	Flavihumibacter	1	0	1	0	0	0	0	0	0	0	0	0	0	0	0	0	0	0	0
Bacteroidetes	Sphingobacteria	Sphingobacteriales	Chitinophagaceae	Flavitalea	1	1	0	0	0	0	0	0	0	0	0	0	0	0	0	0	0	0	0
Bacteroidetes	Sphingobacteria	Sphingobacteriales	Chitinophagaceae	unclassified	35	21	13	0	0	0	1	4	2	2	0	0	0	0	0	0	0	0	0
Bacteroidetes	Sphingobacteria	Sphingobacteriales	Cyclobacteriaceae	Algoriphagus	3	0	0	1	0	0	1	0	1	0	0	0	0	0	0	0	1	0	3
Bacteroidetes	Sphingobacteria	Sphingobacteriales	Cyclobacteriaceae	Cyclobacterium	1	0	0	0	0	0	1	0	0	0	0	0	0	0	0	0	0	0	0
Bacteroidetes	Sphingobacteria	Sphingobacteriales	Cytophagaceae	Arcicella	3	0	0	0	0	0	0	1	1	0	0	0	0	1	0	0	0	0	0
Bacteroidetes	Sphingobacteria	Sphingobacteriales	Cytophagaceae	Fibrella	1	0	0	0	0	0	0	0	0	0	0	0	0	1	0	0	0	0	0
Bacteroidetes	Sphingobacteria	Sphingobacteriales	Cytophagaceae	Hymenobacter	22	7	5	0	0	0	0	2	0	0	11	9	1	5	6	4	1	2	0
Bacteroidetes	Sphingobacteria	Sphingobacteriales	Cytophagaceae	Persicitalea	3	0	0	1	0	1	0	0	0	0	0	0	0	0	0	0	1	0	0
Bacteroidetes	Sphingobacteria	Sphingobacteriales	Cytophagaceae	Pontibacter	1	0	0	0	0	0	0	0	0	0	0	0	0	0	0	0	1	0	0
Bacteroidetes	Sphingobacteria	Sphingobacteriales	Cytophagaceae	Rudanella	1	0	0	0	0	0	0	0	1	0	0	0	0	0	0	0	0	0	0
Bacteroidetes	Sphingobacteria	Sphingobacteriales	Cytophagaceae	Spirosoma	17	9	8	0	0	0	0	0	0	1	0	0	0	0	0	1	0	1	0
Bacteroidetes	Sphingobacteria	Sphingobacteriales	Cytophagaceae	Sporocytophaga	1	0	1	0	0	0	0	0	0	0	0	0	0	0	0	0	0	0	0
Bacteroidetes	Sphingobacteria	Sphingobacteriales	Cytophagaceae	unclassified	8	2	5	0	0	0	0	1	0	0	0	0	0	0	0	0	0	0	0
Bacteroidetes	Sphingobacteria	Sphingobacteriales	Flammeovirgaceae	Fulvivirga	1	0	0	1	0	0	0	0	0	0	0	0	0	0	0	0	0	0	0
Bacteroidetes	Sphingobacteria	Sphingobacteriales	Flammeovirgaceae	Marivirga	1	0	0	0	0	0	1	0	0	0	0	0	0	0	0	0	0	0	0
Bacteroidetes	Sphingobacteria	Sphingobacteriales	Saprospiraceae	Haliscomenobacter	2	0	0	0	0	1	0	0	1	1	0	0	0	0	0	0	0	0	0
Bacteroidetes	Sphingobacteria	Sphingobacteriales	Saprospiraceae	Lewinella	7	0	0	0	0	2	5	0	0	0	0	0	0	0	0	0	0	0	0
Bacteroidetes	Sphingobacteria	Sphingobacteriales	Saprospiraceae	unclassified	17	0	0	2	1	5	8	0	0	2	0	0	0	0	0	0	0	0	0
Bacteroidetes	Sphingobacteria	Sphingobacteriales	Sphingobacteriaceae	Mucilaginibacter	1	0	0	0	0	0	0	1	0	0	0	0	0	0	0	0	0	0	0
Bacteroidetes	Sphingobacteria	Sphingobacteriales	Sphingobacteriaceae	Pedobacter	10	5	1	0	0	0	0	2	0	0	0	1	0	3	0	1	0	1	0
Bacteroidetes	Sphingobacteria	Sphingobacteriales	Sphingobacteriaceae	unclassified	12	6	1	0	0	1	0	1	0	0	0	0	0	2	0	0	1	0	0
Bacteroidetes	Sphingobacteria	Sphingobacteriales	unclassified	unclassified	22	2	6	2	0	3	2	1	2	5	0	0	1	1	0	0	0	0	0
Bacteroidetes	unclassified	unclassified	unclassified	unclassified	32	1	1	4	0	6	5	1	1	13	0	0	0	0	0	0	0	0	0
Deinococcus-Thermus	Deinococci	Deinococcales	Deinococcaceae	Deinococcus	12	5	5	0	0	0	0	0	0	0	3	5	0	2	0	2	0	0	0
Deinococcus-Thermus	Deinococci	Deinococcales	Deinococcaceae	unclassified	2	0	2	0	0	0	0	0	0	0	0	0	0	0	0	0	0	0	0
Deinococcus-Thermus	Deinococci	Deinococcales	Trueperaceae	Truepera	1	0	1	0	0	0	0	0	0	0	0	0	0	0	0	0	0	0	0
Deinococcus-Thermus	Deinococci	Thermales	Thermaceae	Thermus	1	0	0	1	0	0	0	0	0	0	0	0	0	0	0	0	0	0	0
Deinococcus-Thermus	Deinococci	unclassified	unclassified	unclassified	3	0	1	1	0	1	2	0	0	0	0	0	0	0	0	0	0	0	0
Firmicutes	Bacilli	Bacillales	Bacillaceae_1	Bacillus	2	0	0	0	0	0	0	0	0	0	0	1	1	0	0	0	0	0	0
Firmicutes	Bacilli	Bacillales	Bacillaceae_1	Geobacillus	1	0	0	0	0	0	0	1	0	0	0	0	0	0	0	0	0	0	0
Firmicutes	Bacilli	Bacillales	Bacillaceae_1	unclassified	1	0	0	0	0	0	0	0	0	0	0	1	0	0	0	0	0	0	0
Firmicutes	Bacilli	Bacillales	Bacillaceae_2	unclassified	1	0	0	0	0	0	0	0	0	0	0	0	0	0	0	0	1	0	0
Firmicutes	Bacilli	Bacillales	Bacillales_Incertae_Sedis_XI	Gemella	1	0	0	0	0	0	0	1	0	0	0	0	0	0	0	0	0	0	0
Firmicutes	Bacilli	Bacillales	Paenibacillaceae_1	Brevibacillus	1	0	0	0	0	0	0	0	0	0	1	0	0	0	0	0	0	0	0
Firmicutes	Bacilli	Bacillales	Paenibacillaceae_1	Paenibacillus	4	0	0	0	0	0	0	0	1	0	0	1	1	0	2	0	1	0	0
Firmicutes	Bacilli	Bacillales	Pasteuriaceae	Pasteuria	5	0	0	0	0	3	0	0	3	1	0	0	0	0	0	0	0	0	0
Firmicutes	Bacilli	Bacillales	Planococcaceae	Paenisporosarcina	1	0	0	0	0	0	0	0	0	1	0	0	1	0	0	1	1	0	0
Firmicutes	Bacilli	Bacillales	Planococcaceae	Planococcus	2	0	0	0	0	0	0	0	0	0	0	0	0	0	0	0	2	0	1
Firmicutes	Bacilli	Bacillales	Planococcaceae	Planomicrobium	1	0	0	1	0	0	0	1	0	0	0	0	0	0	0	0	1	0	1
Firmicutes	Bacilli	Bacillales	Sporolactobacillaceae	Sporolactobacillaceae_incertae_sedis	1	0	0	0	0	0	0	0	0	0	0	0	0	0	0	0	1	0	0
Firmicutes	Bacilli	Bacillales	Staphylococcaceae	Macrococcus	1	0	0	0	0	0	0	1	0	0	0	0	0	0	0	0	0	0	0
Firmicutes	Bacilli	Bacillales	Staphylococcaceae	Staphylococcus	2	0	0	0	1	0	0	1	0	1	0	1	0	0	1	0	1	0	0
Firmicutes	Bacilli	Bacillales	unclassified	unclassified	5	0	0	0	0	0	0	1	0	0	0	2	0	0	1	1	2	2	1
Firmicutes	Bacilli	Lactobacillales	Aerococcaceae	Aerococcus	1	0	0	0	0	0	0	0	0	0	0	0	0	0	0	0	1	0	0
Firmicutes	Bacilli	Lactobacillales	Carnobacteriaceae	Alkalibacterium	1	0	0	0	0	0	0	0	0	0	0	0	0	0	0	0	0	0	1
Firmicutes	Bacilli	Lactobacillales	Carnobacteriaceae	Carnobacterium	1	0	0	0	0	0	0	0	0	0	0	0	0	0	0	0	1	1	1
Firmicutes	Bacilli	Lactobacillales	Lactobacillaceae	Lactobacillus	1	0	0	0	1	0	0	0	0	0	0	0	0	0	0	0	0	0	0
Firmicutes	Bacilli	Lactobacillales	Streptococcaceae	Streptococcus	2	0	0	0	1	0	0	2	0	0	0	0	0	0	0	0	0	0	0
Firmicutes	Clostridia	Clostridiales	Clostridiaceae_1	Clostridium_sensu_stricto	3	0	0	0	1	1	2	1	3	2	0	0	0	0	0	0	0	0	0
Firmicutes	Clostridia	Clostridiales	Clostridiaceae_1	unclassified	1	0	0	0	0	0	0	0	0	1	0	0	0	0	0	0	0	0	0
Firmicutes	Clostridia	Clostridiales	Clostridiaceae_2	Alkaliphilus	1	0	0	0	0	0	1	0	0	0	0	0	0	0	0	0	0	0	0
Firmicutes	Clostridia	Clostridiales	Clostridiales_Incertae_Sedis_XI	Anaerococcus	2	0	0	0	0	0	0	2	0	0	0	0	0	0	0	0	0	0	0
Firmicutes	Clostridia	Clostridiales	Clostridiales_Incertae_Sedis_XI	Finegoldia	1	0	0	0	0	0	0	1	0	0	0	0	0	0	0	0	0	0	0
Firmicutes	Clostridia	Clostridiales	Clostridiales_Incertae_Sedis_XI	Peptoniphilus	1	0	0	0	0	0	0	1	0	0	0	0	0	0	0	0	0	0	0
Firmicutes	Clostridia	Clostridiales	Clostridiales_Incertae_Sedis_XI	unclassified	1	0	0	0	0	0	0	1	0	0	0	0	0	0	0	0	0	0	0
Firmicutes	Clostridia	Clostridiales	Clostridiales_Incertae_Sedis_XIII	Mogibacterium	1	0	0	0	0	0	0	1	0	0	0	0	0	0	0	0	0	0	0
Firmicutes	Clostridia	Clostridiales	Eubacteriaceae	unclassified	1	0	0	0	0	0	1	0	0	0	0	0	0	0	0	0	0	0	0
Firmicutes	Clostridia	Clostridiales	Incertae_Sedis_XI	Murdochiella	1	0	0	0	0	0	0	1	0	0	0	0	0	0	0	0	0	0	0
Firmicutes	Clostridia	Clostridiales	Lachnospiraceae	unclassified	1	0	0	0	0	1	0	0	1	1	0	0	0	0	0	0	0	0	0
Firmicutes	Clostridia	Clostridiales	Peptococcaceae_1	Desulfosporosinus	3	0	0	0	0	1	0	1	1	1	0	0	0	0	0	0	0	0	0
Firmicutes	Clostridia	Clostridiales	Ruminococcaceae	Clostridium_III	6	0	0	0	0	0	0	0	4	5	0	0	0	0	0	0	0	0	0
Firmicutes	Clostridia	Clostridiales	Ruminococcaceae	Saccharofermentans	1	0	0	0	0	0	1	0	0	0	0	0	0	0	0	0	0	0	0
Firmicutes	Clostridia	Clostridiales	Ruminococcaceae	unclassified	20	0	0	0	0	2	4	1	3	13	0	0	0	0	0	0	0	0	0
Firmicutes	Clostridia	Clostridiales	unclassified	unclassified	14	0	0	0	2	1	3	0	5	8	0	0	0	0	0	0	0	0	0
Firmicutes	Erysipelotrichia	Erysipelotrichales	Erysipelotrichaceae	unclassified	1	0	0	0	0	0	0	0	0	1	0	0	0	0	0	0	0	0	0
Firmicutes	Negativicutes	Selenomonadales	Veillonellaceae	unclassified	2	0	0	0	0	0	0	0	0	2	0	0	0	0	0	0	0	0	0
Firmicutes	Negativicutes	Selenomonadales	Veillonellaceae	Veillonella	1	0	0	0	0	0	0	1	0	0	0	0	0	0	0	0	0	0	0
Firmicutes	unclassified	unclassified	unclassified	unclassified	9	0	0	0	1	1	4	0	0	4	0	0	0	0	0	0	0	0	0
Proteobacteria	Alphaproteobacteria	Alphaproteobacteria_order_incertae_sedis	Alphaproteobacteria_family_incertae_sedis	Geminicoccus	1	0	0	0	1	0	0	1	0	0	0	0	0	0	0	0	0	0	0
Proteobacteria	Alphaproteobacteria	Caulobacterales	Caulobacteraceae	Brevundimonas	6	0	0	0	2	1	1	1	1	0	1	1	3	2	3	3	3	2	0
Proteobacteria	Alphaproteobacteria	Caulobacterales	Caulobacteraceae	Caulobacter	1	0	0	0	0	0	0	0	0	1	0	0	0	0	0	0	0	0	0
Proteobacteria	Alphaproteobacteria	Caulobacterales	Caulobacteraceae	Phenylobacterium	1	1	1	0	0	1	0	0	1	1	0	0	0	0	1	0	0	0	0
Proteobacteria	Alphaproteobacteria	Caulobacterales	Caulobacteraceae	unclassified	2	0	1	0	0	0	0	0	0	0	0	0	0	0	1	0	0	0	0
Proteobacteria	Alphaproteobacteria	Caulobacterales	Hyphomonadaceae	Hyphomonas	2	0	0	1	0	2	0	0	0	0	0	0	0	0	0	0	0	0	0
Proteobacteria	Alphaproteobacteria	Caulobacterales	Hyphomonadaceae	unclassified	2	0	0	2	0	0	0	0	0	0	0	0	0	0	0	0	0	0	0
Proteobacteria	Alphaproteobacteria	Caulobacterales	unclassified	unclassified	1	0	1	0	1	0	0	0	0	0	0	0	0	0	0	0	0	0	0
Proteobacteria	Alphaproteobacteria	Kordiimonadales	Kordiimonadaceae	Kordiimonas	1	0	0	1	0	0	0	0	0	0	0	0	0	0	0	0	0	0	0
Proteobacteria	Alphaproteobacteria	Rhizobiales	Aurantimonadaceae	Aurantimonas	1	0	0	0	0	1	0	0	0	0	0	0	0	0	0	0	0	0	0
Proteobacteria	Alphaproteobacteria	Rhizobiales	Bradyrhizobiaceae	Bosea	1	0	0	0	1	1	0	0	1	1	0	0	0	1	1	0	1	0	0
Proteobacteria	Alphaproteobacteria	Rhizobiales	Bradyrhizobiaceae	Bradyrhizobium	1	0	0	1	0	0	0	0	0	0	0	0	0	0	0	0	0	0	0
Proteobacteria	Alphaproteobacteria	Rhizobiales	Bradyrhizobiaceae	unclassified	1	1	1	1	1	1	0	1	1	1	0	0	0	0	0	0	0	0	0
Proteobacteria	Alphaproteobacteria	Rhizobiales	Hyphomicrobiaceae	Devosia	2	0	0	0	0	0	0	0	0	0	1	0	0	0	0	0	1	0	0
Proteobacteria	Alphaproteobacteria	Rhizobiales	Hyphomicrobiaceae	Hyphomicrobium	3	0	0	0	0	1	0	0	1	0	0	0	0	0	1	0	0	0	0
Proteobacteria	Alphaproteobacteria	Rhizobiales	Hyphomicrobiaceae	Pedomicrobium	1	0	0	0	0	0	0	0	0	1	0	0	0	0	0	0	0	0	0
Proteobacteria	Alphaproteobacteria	Rhizobiales	Hyphomicrobiaceae	unclassified	3	0	0	1	1	1	1	0	1	3	0	0	0	0	0	0	0	0	0
Proteobacteria	Alphaproteobacteria	Rhizobiales	Methylobacteriaceae	Methylobacterium	1	1	1	1	1	1	1	1	1	1	0	0	0	0	0	0	0	0	0
Proteobacteria	Alphaproteobacteria	Rhizobiales	Methylocystaceae	unclassified	1	0	1	0	0	0	0	0	0	0	0	0	0	0	0	0	0	0	0
Proteobacteria	Alphaproteobacteria	Rhizobiales	Rhodobiaceae	Anderseniella	7	0	0	0	0	0	7	0	0	0	0	0	0	0	0	0	0	0	0
Proteobacteria	Alphaproteobacteria	Rhizobiales	unclassified	unclassified	35	2	3	1	4	10	19	1	8	10	1	2	0	1	1	1	2	1	1
Proteobacteria	Alphaproteobacteria	Rhizobiales	Xanthobacteraceae	Labrys	1	0	0	0	0	0	0	0	1	0	0	0	0	0	0	0	0	0	0
Proteobacteria	Alphaproteobacteria	Rhodobacterales	Rhodobacteraceae	Jannaschia	1	0	0	0	0	0	1	0	0	0	0	0	0	0	0	0	0	0	0
Proteobacteria	Alphaproteobacteria	Rhodobacterales	Rhodobacteraceae	Litoreibacter	1	0	0	0	0	0	1	0	0	0	0	0	0	0	0	0	0	0	0
Proteobacteria	Alphaproteobacteria	Rhodobacterales	Rhodobacteraceae	Marivita	1	0	0	0	0	0	1	0	0	0	0	0	0	0	0	0	0	0	0
Proteobacteria	Alphaproteobacteria	Rhodobacterales	Rhodobacteraceae	Paracoccus	1	1	0	0	0	1	1	1	0	0	0	0	0	0	0	0	0	1	1
Proteobacteria	Alphaproteobacteria	Rhodobacterales	Rhodobacteraceae	Rhodobacter	3	0	1	0	2	2	1	1	2	2	0	0	0	0	0	0	1	0	0
Proteobacteria	Alphaproteobacteria	Rhodobacterales	Rhodobacteraceae	Rubellimicrobium	1	1	1	0	0	0	0	1	0	0	0	0	0	0	0	0	0	0	0
Proteobacteria	Alphaproteobacteria	Rhodobacterales	Rhodobacteraceae	Sulfitobacter	1	0	0	1	0	0	1	0	0	0	0	0	1	1	1	0	0	0	1
Proteobacteria	Alphaproteobacteria	Rhodobacterales	Rhodobacteraceae	unclassified	44	0	1	8	4	3	38	0	1	1	0	0	2	0	0	0	0	0	1
Proteobacteria	Alphaproteobacteria	Rhodospirillales	Acetobacteraceae	Roseomonas	3	1	2	0	1	1	1	1	1	1	0	0	0	0	0	1	0	0	0
Proteobacteria	Alphaproteobacteria	Rhodospirillales	Acetobacteraceae	unclassified	14	2	7	0	4	0	1	3	4	5	0	0	0	0	0	0	0	0	0
Proteobacteria	Alphaproteobacteria	Rhodospirillales	Rhodospirillaceae	unclassified	6	0	0	3	1	0	0	0	0	2	0	0	0	0	0	0	0	0	0
Proteobacteria	Alphaproteobacteria	Rhodospirillales	unclassified	unclassified	1	0	0	0	0	0	0	0	0	1	0	0	0	0	0	0	0	0	0
Proteobacteria	Alphaproteobacteria	Sphingomonadales	Erythrobacteraceae	Porphyrobacter	2	0	0	1	1	1	0	0	2	0	0	0	1	1	1	0	1	0	0
Proteobacteria	Alphaproteobacteria	Sphingomonadales	Erythrobacteraceae	unclassified	1	0	0	0	0	0	1	0	0	0	0	0	0	0	0	0	0	0	0
Proteobacteria	Alphaproteobacteria	Sphingomonadales	Sphingomonadaceae	Blastomonas	1	0	0	0	0	0	1	0	0	0	0	0	0	0	0	0	0	0	0
Proteobacteria	Alphaproteobacteria	Sphingomonadales	Sphingomonadaceae	unclassified	10	1	5	2	5	3	3	2	4	3	2	2	1	2	3	2	2	0	1
Proteobacteria	Alphaproteobacteria	Sphingomonadales	unclassified	unclassified	8	0	1	0	1	0	5	0	0	1	0	0	0	0	0	0	0	0	0
Proteobacteria	Alphaproteobacteria	unclassified	unclassified	unclassified	82	0	5	5	5	20	38	1	10	22	0	0	0	0	0	0	0	0	0
Proteobacteria	Betaproteobacteria	Burkholderiales	Alcaligenaceae	unclassified	1	0	0	0	0	1	0	0	0	0	0	0	0	0	0	0	0	0	0
Proteobacteria	Betaproteobacteria	Burkholderiales	Burkholderiaceae	Burkholderia	1	0	0	1	0	0	0	0	0	0	0	0	0	0	0	0	0	0	0
Proteobacteria	Betaproteobacteria	Burkholderiales	Burkholderiaceae	Cupriavidus	1	0	0	1	0	0	0	0	0	1	0	0	0	0	0	0	0	0	0
Proteobacteria	Betaproteobacteria	Burkholderiales	Burkholderiaceae	Ralstonia	3	0	0	3	1	1	0	2	1	1	0	0	0	0	0	0	0	0	0
Proteobacteria	Betaproteobacteria	Burkholderiales	Burkholderiales_incertae_sedis	Aquabacterium	1	0	0	1	0	0	0	1	1	1	0	0	0	0	0	0	0	0	0
Proteobacteria	Betaproteobacteria	Burkholderiales	Burkholderiales_incertae_sedis	Paucibacter	1	0	0	0	0	0	0	0	0	0	0	0	0	0	1	0	0	0	0
Proteobacteria	Betaproteobacteria	Burkholderiales	Burkholderiales_incertae_sedis	unclassified	1	0	0	0	0	1	0	0	0	0	0	0	0	0	0	0	0	0	0
Proteobacteria	Betaproteobacteria	Burkholderiales	Comamonadaceae	Comamonas	1	0	0	1	0	0	0	0	0	0	0	0	0	0	0	0	0	0	0
Proteobacteria	Betaproteobacteria	Burkholderiales	Comamonadaceae	Diaphorobacter	1	0	0	0	0	0	0	1	0	0	0	0	0	0	0	0	0	0	0
Proteobacteria	Betaproteobacteria	Burkholderiales	Comamonadaceae	Hydrogenophaga	1	0	0	0	1	1	0	0	0	0	0	0	0	0	0	0	1	0	0
Proteobacteria	Betaproteobacteria	Burkholderiales	Comamonadaceae	Pelomonas	1	0	0	1	1	0	0	1	0	0	0	0	0	0	0	0	0	0	0
Proteobacteria	Betaproteobacteria	Burkholderiales	Comamonadaceae	Polaromonas	5	2	1	0	1	0	0	1	1	0	0	2	0	5	1	2	1	1	0
Proteobacteria	Betaproteobacteria	Burkholderiales	Comamonadaceae	unclassified	24	12	4	0	1	4	0	4	4	5	0	0	0	3	3	0	2	3	0
Proteobacteria	Betaproteobacteria	Burkholderiales	Comamonadaceae	Variovorax	2	1	0	0	0	0	0	0	0	0	2	1	0	0	0	0	0	0	0
Proteobacteria	Betaproteobacteria	Burkholderiales	Oxalobacteraceae	Herbaspirillum	2	0	0	2	0	1	0	2	1	1	0	0	0	0	0	0	0	0	0
Proteobacteria	Betaproteobacteria	Burkholderiales	Oxalobacteraceae	Herminiimonas	1	0	0	0	0	0	0	0	0	0	1	1	0	1	1	1	0	0	0
Proteobacteria	Betaproteobacteria	Burkholderiales	Oxalobacteraceae	Massilia	1	0	0	0	0	0	0	1	0	0	0	0	0	0	0	0	0	0	0
Proteobacteria	Betaproteobacteria	Burkholderiales	Oxalobacteraceae	unclassified	10	0	0	1	1	1	0	3	1	1	0	0	0	0	1	4	1	0	0
Proteobacteria	Betaproteobacteria	Burkholderiales	Oxalobacteraceae	Undibacterium	1	0	0	0	0	0	0	0	0	1	0	0	0	0	0	0	0	0	0
Proteobacteria	Betaproteobacteria	Burkholderiales	unclassified	unclassified	16	5	8	0	1	1	0	3	0	3	0	1	1	0	1	1	0	1	0
Proteobacteria	Betaproteobacteria	Hydrogenophilales	Hydrogenophilaceae	Sulfuricella	2	0	0	0	0	0	0	0	0	2	0	0	0	0	0	0	0	0	0
Proteobacteria	Betaproteobacteria	Hydrogenophilales	Hydrogenophilaceae	Thiobacillus	3	0	0	0	0	2	1	0	0	2	0	0	0	0	0	0	0	0	0
Proteobacteria	Betaproteobacteria	Neisseriales	Neisseriaceae	Simonsiella	1	0	0	0	0	0	0	1	0	0	0	0	0	0	0	0	0	0	0
Proteobacteria	Betaproteobacteria	Nitrosomonadales	Nitrosomonadaceae	Nitrosospira	1	1	0	0	0	0	0	1	0	0	0	0	0	0	0	0	0	0	0
Proteobacteria	Betaproteobacteria	Rhodocyclales	Rhodocyclaceae	unclassified	3	0	0	0	0	0	0	0	0	3	0	0	0	0	0	0	0	0	0
Proteobacteria	Betaproteobacteria	unclassified	unclassified	unclassified	17	1	3	0	0	2	0	1	4	9	0	0	0	0	0	0	0	0	0
Proteobacteria	Deltaproteobacteria	Bdellovibrionales	Bdellovibrionaceae	Vampirovibrio	1	0	0	0	0	0	1	0	0	0	0	0	0	0	0	0	0	0	0
Proteobacteria	Deltaproteobacteria	Desulfobacterales	Desulfobacteraceae	Desulfobacterium	2	0	0	0	0	0	2	0	0	0	0	0	0	0	0	0	0	0	0
Proteobacteria	Deltaproteobacteria	Desulfobacterales	Desulfobacteraceae	Desulfobacula	1	0	0	0	0	0	1	0	0	0	0	0	0	0	0	0	0	0	0
Proteobacteria	Deltaproteobacteria	Desulfobacterales	Desulfobacteraceae	unclassified	4	0	0	0	0	1	1	0	0	2	0	0	0	0	0	0	0	0	0
Proteobacteria	Deltaproteobacteria	Desulfobacterales	Desulfobulbaceae	Desulfobulbus	1	0	0	0	0	0	0	0	1	1	0	0	0	0	0	0	0	0	0
Proteobacteria	Deltaproteobacteria	Desulfobacterales	Desulfobulbaceae	unclassified	4	0	0	1	0	0	3	0	0	0	0	0	0	0	0	0	0	0	0
Proteobacteria	Deltaproteobacteria	Desulfobacterales	unclassified	unclassified	3	0	0	0	0	1	2	0	1	2	0	0	0	0	0	0	0	0	0
Proteobacteria	Deltaproteobacteria	Desulfovibrionales	Desulfovibrionaceae	Desulfovibrio	2	0	0	0	0	0	1	0	0	1	0	0	0	0	0	0	0	0	0
Proteobacteria	Deltaproteobacteria	Desulfuromonadales	Desulfuromonadaceae	Desulfuromusa	1	0	0	0	0	0	1	0	0	0	0	0	0	0	0	0	0	0	0
Proteobacteria	Deltaproteobacteria	Desulfuromonadales	Desulfuromonadaceae	unclassified	1	0	0	0	0	0	1	0	0	0	0	0	0	0	0	0	0	0	0
Proteobacteria	Deltaproteobacteria	Desulfuromonadales	Geobacteraceae	Geobacter	1	0	0	0	0	0	0	0	0	1	0	0	0	0	0	0	0	0	0
Proteobacteria	Deltaproteobacteria	Desulfuromonadales	unclassified	unclassified	1	0	0	0	0	0	0	0	0	1	0	0	0	0	0	0	0	0	0
Proteobacteria	Deltaproteobacteria	Myxococcales	Cystobacteraceae	Anaeromyxobacter	1	0	0	0	0	0	0	0	1	0	0	0	0	0	0	0	0	0	0
Proteobacteria	Deltaproteobacteria	Myxococcales	Cystobacteraceae	unclassified	3	2	1	0	0	0	0	0	0	0	0	0	0	0	0	0	0	0	0
Proteobacteria	Deltaproteobacteria	Myxococcales	Kofleriaceae	Kofleria	1	0	0	0	0	0	0	0	0	1	0	0	0	0	0	0	0	0	0
Proteobacteria	Deltaproteobacteria	Myxococcales	unclassified	unclassified	3	1	1	1	0	0	0	0	0	0	0	0	0	0	0	0	0	0	0
Proteobacteria	Deltaproteobacteria	unclassified	unclassified	unclassified	8	0	0	0	0	1	2	0	1	4	0	0	0	0	0	0	0	0	0
Proteobacteria	Epsilonproteobacteria	Campylobacterales	Campylobacteraceae	unclassified	1	0	0	0	0	1	0	0	0	0	0	0	0	0	0	0	0	0	0
Proteobacteria	Epsilonproteobacteria	Campylobacterales	Helicobacteraceae	Sulfurimonas	3	0	0	0	0	1	1	0	0	1	0	0	0	0	0	0	0	0	0
Proteobacteria	Epsilonproteobacteria	Campylobacterales	unclassified	unclassified	1	0	0	0	0	0	1	0	0	0	0	0	0	0	0	0	0	0	0
Proteobacteria	Epsilonproteobacteria	unclassified	unclassified	unclassified	1	0	0	0	0	0	1	0	0	0	0	0	0	0	0	0	0	0	0
Proteobacteria	Gammaproteobacteria	Alteromonadales	Alteromonadaceae	Marinobacter	4	0	0	0	0	0	0	0	0	0	0	0	3	0	0	0	1	0	2
Proteobacteria	Gammaproteobacteria	Alteromonadales	Idiomarinaceae	Idiomarina	1	0	0	0	0	0	0	0	0	0	0	0	1	0	0	0	0	0	0
Proteobacteria	Gammaproteobacteria	Chromatiales	Chromatiaceae	Thiocapsa	1	0	0	0	0	0	1	0	0	0	0	0	0	0	0	0	0	0	0
Proteobacteria	Gammaproteobacteria	Chromatiales	Granulosicoccaceae	Granulosicoccus	1	0	0	0	0	0	1	0	0	0	0	0	0	0	0	0	0	0	0
Proteobacteria	Gammaproteobacteria	Legionellales	Coxiellaceae	Aquicella	4	0	0	0	0	3	0	0	0	1	0	0	0	0	0	0	0	0	0
Proteobacteria	Gammaproteobacteria	Legionellales	Legionellaceae	Legionella	21	0	0	1	3	10	0	0	13	12	0	0	0	0	0	0	0	0	0
Proteobacteria	Gammaproteobacteria	Oceanospirillales	Halomonadaceae	Halomonas	3	0	0	0	0	0	0	0	0	0	0	0	2	0	0	0	0	0	2
Proteobacteria	Gammaproteobacteria	Pseudomonadales	Moraxellaceae	Acinetobacter	1	0	0	1	0	0	0	0	0	0	0	0	0	0	0	0	0	0	0
Proteobacteria	Gammaproteobacteria	Pseudomonadales	Moraxellaceae	Enhydrobacter	1	0	0	0	0	0	0	0	0	0	0	0	0	1	0	1	0	0	0
Proteobacteria	Gammaproteobacteria	Pseudomonadales	Moraxellaceae	Psychrobacter	3	0	0	0	0	0	0	0	0	0	0	0	1	1	1	0	1	0	2
Proteobacteria	Gammaproteobacteria	Pseudomonadales	Pseudomonadaceae	Pseudomonas	1	0	0	0	0	0	0	0	0	0	0	0	0	1	1	0	0	0	0
Proteobacteria	Gammaproteobacteria	Pseudomonadales	Pseudomonadaceae	Rhizobacter	3	0	2	0	0	0	0	1	1	0	0	0	0	0	0	0	0	0	0
Proteobacteria	Gammaproteobacteria	Pseudomonadales	Pseudomonadaceae	unclassified	2	0	0	0	0	0	0	0	0	0	0	0	0	0	0	0	0	0	2
Proteobacteria	Gammaproteobacteria	unclassified	unclassified	unclassified	26	0	0	1	0	6	3	0	9	12	0	0	1	0	0	0	0	0	0
Proteobacteria	Gammaproteobacteria	Xanthomonadales	Xanthomonadaceae	Dokdonella	1	1	0	0	0	0	0	0	0	0	0	0	0	0	0	0	0	0	0
Proteobacteria	Gammaproteobacteria	Xanthomonadales	Xanthomonadaceae	Lysobacter	4	2	1	0	0	0	0	2	0	0	0	0	0	0	0	1	0	1	0
Proteobacteria	Gammaproteobacteria	Xanthomonadales	Xanthomonadaceae	Pseudoxanthomonas	2	0	0	0	0	0	0	0	0	0	0	0	0	1	0	0	1	1	0
Proteobacteria	Gammaproteobacteria	Xanthomonadales	Xanthomonadaceae	Stenotrophomonas	1	0	0	1	0	0	0	1	0	0	0	0	0	0	0	0	0	0	0
Proteobacteria	Gammaproteobacteria	Xanthomonadales	Xanthomonadaceae	unclassified	12	4	4	1	1	2	0	3	1	0	0	1	0	0	0	0	0	0	0
Proteobacteria	unclassified	unclassified	unclassified	unclassified	66	3	1	3	3	17	15	0	7	27	0	0	0	1	1	0	0	0	0
