# Supplementary material for: Bacterial Diversity Assessment in Antarctic Terrestrial and Aquatic Microbial Mats: A Comparison between Bidirectional Pyrosequencing and Cultivation
Source: PLoS One. 2014 Jun 2;9(6):e97564. doi: 10.1371/journal.pone.0097564 (PMC4041716; doi:10.1371/journal.pone.0097564)
Supplement: Table S3 — Summary of the number of sequences and OTUs at the phylum level. (XLSX) [file pone.0097564.s011.xlsx]

## Sheet: overview_phyla_pyrosequencing
			Total		BB115		BB50		LA3		PQP		SC6		SK5		TM2		TM4		WO10
	Phylum	Direction	sequences	OTUs	sequences	OTUs	sequences	OTUs	sequences	OTUs	sequences	OTUs	sequences	OTUs	sequences	OTUs	sequences	OTUs	sequences	OTUs	sequences	OTUs
	Total	F	23510	2940	2041	342	3030	390	2180	221	2076	233	2012	500	2832	479	1646	244	4109	347	3584	702
1	unclassified	F	7659	946	685	97	1039	130	1105	69	238	46	520	163	614	137	361	40	1901	81	1196	274
2	Proteobacteria	F	7363	832	339	64	488	72	429	79	439	79	863	161	1910	215	444	66	1068	131	1383	203
3	Cyanobacteria_Chloroplast	F	2188	55	1	1	655	16	249	2	392	23	72	10	9	3	117	8	596	13	97	11
4	Actinobacteria	F	1715	296	156	57	109	47	27	10	396	39	195	40	124	39	417	58	134	33	157	37
5	Bacteroidetes	F	1506	300	633	72	279	66	194	39	3	3	41	21	85	38	92	23	19	11	160	40
6	Firmicutes	F	1027	116	0	0	1	1	1	1	507	12	17	10	17	13	55	17	242	29	187	47
7	Acidobacteria	F	664	90	68	10	334	27	1	1	13	4	40	15	27	7	70	16	17	5	94	24
8	Planctomycetes	F	389	107	24	12	67	19	10	4	27	15	167	36	4	2	9	3	67	25	14	9
9	Chloroflexi	F	259	47	0	0	4	1	0	0	49	7	12	9	25	13	4	1	6	4	159	19
10	TM7	F	204	20	7	5	0	0	127	3	9	2	39	9	5	4	5	1	0	0	12	4
11	Gemmatimonadetes	F	202	34	26	8	2	1	0	0	2	2	15	5	0	0	54	6	53	11	50	10
12	Armatimonadetes	F	124	30	38	7	23	3	0	0	0	0	2	2	0	0	5	1	3	2	53	16
13	Deinococcus-Thermus	F	87	12	61	8	26	5	0	0	0	0	0	0	0	0	0	0	0	0	0	0
14	Verrucomicrobia	F	55	26	3	1	2	1	25	7	1	1	12	10	3	3	1	1	2	1	6	3
15	OD1	F	45	21	0	0	1	1	12	6	0	0	11	6	6	4	0	0	1	1	14	4
16	Nitrospira	F	7	2	0	0	0	0	0	0	0	0	0	0	0	0	7	2	0	0	0	0
17	Chlorobi	F	5	2	0	0	0	0	0	0	0	0	5	2	0	0	0	0	0	0	0	0
18	Fusobacteria	F	5	1	0	0	0	0	0	0	0	0	0	0	0	0	5	1	0	0	0	0
19	Spirochaetes	F	4	2	0	0	0	0	0	0	0	0	1	1	3	1	0	0	0	0	0	0
20	Synergistetes	F	2	1	0	0	0	0	0	0	0	0	0	0	0	0	0	0	0	0	2	1
	Total	R	22778	1983	2632	246	2813	262	1082	146	2980	163	2162	386	2198	442	2518	204	3393	262	3000	525
	Proteobacteria	R	7154	518	409	46	400	58	526	50	501	50	886	109	1392	162	820	44	986	88	1234	153
	Cyanobacteria_Chloroplast	R	3817	55	22	2	1001	14	172	4	410	19	69	11	50	10	347	9	1615	17	131	12
	Actinobacteria	R	2855	186	219	43	83	37	27	13	1068	29	297	35	151	42	722	47	159	28	129	28
	unclassified	R	2776	485	792	55	486	52	65	20	73	21	203	75	239	116	162	26	86	43	670	148
	Bacteroidetes	R	1800	244	884	62	330	45	110	31	4	3	78	28	104	38	145	27	23	13	122	34
	Firmicutes	R	1458	88	0	0	0	0	1	1	714	7	26	10	25	16	166	19	333	21	193	41
	Chloroflexi	R	795	75	12	2	38	6	3	2	150	12	226	22	111	19	15	5	46	10	194	31
	Acidobacteria	R	678	52	85	3	353	16	1	1	23	3	46	11	5	2	59	14	34	8	72	17
	Planctomycetes	R	443	110	30	13	41	16	5	5	18	10	209	40	19	12	15	2	40	17	66	16
	TM7	R	309	50	22	5	0	0	126	7	10	5	62	21	37	13	4	2	9	6	39	9
	Deinococcus-Thermus	R	192	16	99	5	45	9	4	2	0	0	4	1	40	2	0	0	0	0	0	0
	Gemmatimonadetes	R	156	12	15	3	5	2	0	0	8	3	14	2	1	1	25	3	54	4	34	4
	Armatimonadetes	R	129	29	38	5	22	4	0	0	0	0	2	2	0	0	11	1	5	5	51	16
	OD1	R	91	26	4	1	0	0	28	6	0	0	11	9	3	3	0	0	1	1	44	7
	Verrucomicrobia	R	52	15	1	1	1	1	14	4	0	0	23	6	2	2	10	1	0	0	1	1
	BRC1	R	17	6	0	0	8	2	0	0	1	1	0	0	0	0	0	0	2	1	6	3
	Synergistetes	R	13	1	0	0	0	0	0	0	0	0	0	0	13	1	0	0	0	0	0	0
	Spirochaetes	R	10	6	0	0	0	0	0	0	0	0	1	1	6	3	0	0	0	0	3	3
	Fusobacteria	R	9	3	0	0	0	0	0	0	0	0	0	0	0	0	9	3	0	0	0	0
	WS3	R	9	2	0	0	0	0	0	0	0	0	1	1	0	0	0	0	0	0	8	1
	Nitrospira	R	8	1	0	0	0	0	0	0	0	0	0	0	0	0	8	1	0	0	0	0
	OP11	R	4	2	0	0	0	0	0	0	0	0	1	1	0	0	0	0	0	0	3	1
	Chlorobi	R	3	1	0	0	0	0	0	0	0	0	3	1	0	0	0	0	0	0	0	0
